# Supplementary material for: Missing links of melioidosis in India: a cross-sectional analysis of case reports, agrometeorological and socioeconomic factors
Source: Sci Rep. 2025 Nov 29;15:43237. doi: 10.1038/s41598-025-27178-4 (PMC12680645; doi:10.1038/s41598-025-27178-4)
Supplement: Supplementary file 3 — Supplementary Material 3 [file 41598_2025_27178_MOESM3_ESM.xlsx]

## Sheet: Table S1
Title: Missing links of melioidosis in India: A cross-sectional analysis of case reports, agrometeorological and socioeconomic factors Journal: Scientific Reports Authors: Shivvrat Jha1,2,3, Manaswini Mittal3, Laxmi R. Prasad4, Somasish Ghosh Dastidar1,3,5, Sahana Shetty3,6, Damodhara Rao Mailapalli7,8, Pooja Kumari9, Harpreet Kaur9, Ranita Ghosh Dastidar1,3,10#, Chiranjay Mukhopadhyay 1,2,3,11#,…
Table S1: A compilation of primary information of year wise reported melioidosis patients and case reporting centers. Year wise reported melioidosis cases and case reporting centers in India. Columns include key variables relevant to each case; empty cells indicate unavailable data. Columns AL, AM, AN, and AP contain complementary information for internal tracking purposes.
Year of publication	Duration of study	State (diagnosis centre)	Hospital, center, institute	Patient's location	No. of patients	Misdiagnosis case	No. of Death	Comorbidoties	DM	Lung Disease	Liver disease	CAD	Renal Disease	CKD	AKI	Hypertension	Malignancy	HIV	Hyponatremia	Alcoholic	Steroid	Smoker	Featus	Age (years)	Male	Female	Gender	Neuromelioidosis	Exposure to soil, rain water and storm	Soil Field or river/ sea related occupation	Student	Retired teacher	Businessman	Serviceman	Farmer	Occupation	Done by	Title	Authors	Links	Remarks
2021		Andaman & Nicobar	Andaman and Nicobar Islands Institute of Medical Sciences, Port Blair, India.		1			Uncontrolled DM	1															42	1		Male								1	Farmer	SJ	A Rare Case of a Knee Septic Arthritis by Burkholderia pseudomallei : A Case Report from a Tertiary Care Hospital of Andaman and Nicobar Island	Sudip Deb, Mohit Singh, Jyoti Choudhary, Vijay Kumar Jain, Satish Kumar	https://doi.org/10.13107/jocr.2021.v11.i09.2398	Melioidosis-related septic arthritis
2023		Andhra Pradesh	Sri Venkateswara Institute of Medical Sciences, Tirupati		1	1	1													1		1		48	1												SJ	Melioidosis presenting with multiple liver abscesses	Krishna Kumar, M.; Murali, Arjun; Sairam, N.; Siddhartha Kumar, B.; Devi, B. Vijayalakshmi; Jayaprada, Rangineni	https://journals.lww.com/jcsr/fulltext/2023/12001/melioidosis_presenting_with_multiple_liver.20.aspx
2020		Andhra Pradesh	Sri Venkateswara Institute of Medical Sciences, Tirupati, India.		1			None	1															26		1	Female				1					PhD student in neuroscience	SJ	Cerebral abscess and calvarial osteomyelitis caused by Burkholderia pseudomallei in a renal transplant recipient	Raja Amarendra Muthina, Naveen Kumar Koppara, Maria Bethasaida Manuel, Alekhya Naga Bommu, Sunnesh Reddy Anapalli, Sangeetha Lakshmi Boju, Ram Rapur, Siva Kumar Vishnubotla	https://doi.org/10.1111/tid.13530	renal transplantation
2019		Andhra Pradesh	Apollo Hospitals Vishakapatnam; , Nizams Institute of Medical Sciences, Panjagutta, Hyderabad		3																																SJ	Pleuro pulmonary melioidosis: A case series	Avala Ravicharan, Narahari Narendrakumar, Vara Prasad Kuruva, Prashanth Kumar Narukulla, Gongati Krupa Rao Paramjyothi	https://www.ejmanager.com/mnstemps/154/154-1530949384.pdf?t=1672777229
									1															70	1											Gardener
									1											1				36	1
							1																	38		1									1
2013		Andhra Pradesh	Nizam's Institute of Medical Sciences, Punjagutta, Hyderabad		1		1		1															53	1			1									SJ	Guillain Barre syndrome as a manifestation of neurological melioidosis	Rajesh Krovvidi, Rukmini K Mridula, S A Jabeen, A K Meena	https://journals.lww.com/annalsofian/fulltext/2013/16040/guillain_barre_syndrome_as_a_manifestation_of.48.aspx
2011		Andhra Pradesh	Nizam's Institute of Medical Sciences, Hyderabad, Andhra Pradesh, India.		1			Type 2 DM diagnosed after admission	1															55		1	Female				1				1		SJ	Burkholderia pseudomallei: an uncommon cause of bacteraemic pneumonia in a diabetic	Malladi V S Subbalaxmi , Naval Chandra, M Nageswara Rao, Lakshmi Vemu, Y S Raju	https://pubmed.ncbi.nlm.nih.gov/21838203/	Farmer, rice field
2010		Andhra Pradesh	Nizam's Institute of Medical Sciences, Hyderabad, Andhra Pradesh, India.		1			Not reported	0															52	1		Male				1				1		SJ	Cerebral abscess and calvarial osteomyelitis due to Burkholderia pseudomallei	Bommakanti, Kalyan; Ankathi, Praveen; Uma, P.; Malladi, Subbalaxmi; Laxmi, V.	https://doi.org/10.4103/0028-3886.72188	Paddy farmer
2008		Andhra Pradesh	Nizam's Institute of Medical sciences, Panjagutta, Hyderabad, 500 082 Andhra Pradesh		1	1		None	0															54	1		Male			1					1		SJ	Melioidosis—an unusual cause of septic arthritis	Joe Thomas, Nambiar Veettil Jayachandran, Pradeep Kumar Shenoy Chandrasekhara, V. Lakshmi & Gumdal Narsimulu	https://doi.org/10.1007/s10067-008-0924-y	Farmer, pain in the right knee since 20 days. diagnosed to have benign prostatic hypertrophy.
2003		Andhra Pradesh	Nizam's Institute of Medical Sciences Hyderabad		1	1		Diabetic and Hypertension	1							1								45		1	Female		1								SJ	ISOLATION OF BURKHOLDERIA PSEUDOMALLEI FROM A CASE OF SEPTICAEMIA - A CASE REPORT	K Anuradha, AK Meena, V Lakshmi	https://www.sciencedirect.com/science/article/pii/S0255085721031388	From Hyderabad, unconscious with signs of meningeal irritation. contact with stagnant water during floods in Hyderabad. Misdiagnose as Pseudomonas aeruginosa
2020		Assam	Ayursundra Super Speciality Hospital, Assam		3				2																3										1		SJ	MELIOIDOSIS: A CASE SERIES FROM A TERTIARY CARE HOSPITAL IN ASSAM	Dr. Vandana Sinha , Dr. Anup Jyoti Dutta , Dr. Partha Pratim Kalita , Dr. Himadri Dutta , Dr. Pinku Sarma , Dr. Pranab Barua , Dr. Prerit Sarma	https://medrech.com/index.php/medrech/article/download/467/456/	Age(i:50,ii:41,iii:60)
2020		Assam	Excelcare Hospitals, Guwahati, Assam, ICMR RMRC, Dibrugarh, Assam,		2	1	1	i- Hypertension, Type 2 DM, ii- Type 2 DM	2							1								72	2		i- male, ii- male			1					1		SJ	Burkholderia pseudomallei Septic Arthritis in Type-2 Diabetes Mellitus Patients: Report of Two Cases	Baruah Frincy K, Borkakoty Biswajyoti, Satyaki Saikia, Manash P Baruah, Utpala Devi	https://doi.org/10.4103/ijmm.ijmm_20_74	septic arthritis, Bcc identified for both cases
						1	1																	55										1
2013		Assam	Dispur Hospitals Pvt. Ltd., Guwahati	All from Nagaon DISTRICT	3				1																				3								SJ	Three cases of burkholderia pseudomallei bacteremia	Das L.S.	https://www.embase.com/records?subaction=viewrecord&id=L71239371	contact with stagnant water in paddy field
2013		Assam	Assam Medical College and Hospital, Dibrugarh, Assam, India		1	1	1																	1.3		1	Female		1								SJ	Acute pulmonary melioidosis in a child: A case report and review of literature	Deb K Boruah, Arjun Prakash, Reeta Bora, Lemanstar Buragohain	https://doi.org/10.4103/0971-3026.125576	Didn't survive. diff erential diagnosis of pulmonary tuberculosis was given. Patient from North east district of India, The parents gave history of near drowning in drain water 7 days prior to the onset of illness. the child (16 months) died 2 days later due to septicemic pneumonia (1 week since admission).
2021		Bihar	All India Institute of Medical Sciences, Patna		1	1		Diabetic	1											1		1		52	1		Male									Painter	SJ	Melioidosis in Bihar, India: unearthing the first of many?	Isra Halim, Prathyusha Kokkayil, Ravi Kirti​, Rajeev Nayan Priyadarshi, Asim Sarfraz, Binod Kumar Pati​ and Bhaskar Thakuria	https://doi.org/10.1099/acmi.0.000260	disseminated septicaemic melioidosis. non-migratory pain in bilateral feet, the right knee, the right shoulder joint and the neck for the previous 20 days. differential diagnosis of lower limb necrotizing fasciitis with deep vein thrombosis was made
2019		Bihar	All India Institute of Medical Sciences, Patna; AIIMS, Bhubaneswar		1			TYPE 2 Lepra reaction																34	1												SJ	Melioidosis complicating lepromatous leprosy with type 2 lepra reaction: A rare case report from India	Swetalina Pradhan, Arpita Nibedita Rout, Chandra Sekhar Sirka, Sanjib Kumar Das, Kananbala Sahu	https://leprosyreview.org/article/90/4/19-0055	first case report of Burkholderia pseudomallei abscess coexisting with Hansen’s disease
2020		Chhattisgarh	All India Institute of Medical Sciences, Raipur, India.		1			Diabetes	1															50	1		Male										SJ	Septic arthritis of knee due to Burkholderia pseudomallei: a case report		https://doi.org/10.1177/0049475520925382	Septic arthritis of knee
																																							a
2023		Delhi	Army Hospital (Research and Referral), New Delhi	Assam	1	1			1											1		1		68	1												SJ	Melioidosis: A Rare Presentation of Oligoarthritis	Arpita Nibedita Rout	https://journals.lww.com/ijru/fulltext/2023/18040/melioidosis__a_rare_presentation_of_oligoarthritis.16.aspx
2021		Delhi	All India Institute of Medical Sciences, New Delhi, India.		1	1		None	0															28		1	Female										SJ	Case Report: Isolated Central Nervous System Melioidosis from a Non-Endemic Area		https://doi.org/10.4269/ajtmh.20-1166	CNS melioidosis, presumed diagnosis of CNS tuberculoma
2020		Delhi	Sir Gangaram Hospital		1		1		1															54		1											SJ	Burkholderia sepsis mimicking flare of ANCA-associated vasculitis: A rare presentation	Mayank Gupta, Lalit Duggal, Neeraj Jain, Chintala Bhavya	https://scholar.archive.org/work/i4zgr3pixfcztktp3ysidlhiw4/access/wayback/https://www.chanrejournals.com/index.php/rheumatology/article/download/335/pdf	ANCA vasculitis
2018		Delhi	ESI-PGIMSR, New Delhi		1				1															60	1										1		SJ	Multiple Pulmonary Nodules in a Febrile Patient	b	https://vpci.org.in/uploads/RF(3).pdf	diabetes mellitus and left ventricular dysfunction; Septic pulmonary embolism due to prostatic abscess caused by melioidosis.
2017		Delhi	MAX Super Speciality Hospital, Saket, New Delhi		1	1	1		1															60	1												SJ	Melioidosis-presenting with septic oligoarthrits	Chandra Sekhar Sirka	https://www.embase.com/records?subaction=viewrecord&id=L619044383
2016		Delhi	Rheumatology, Medanta, New Delhi	Bihar	1																			42	1												SJ	A vasculitis mimic		https://www.embase.com/records?subaction=viewrecord&id=L612375907
																																							b,*
2016		Delhi	Fortis Flt Lt Rajan Dhall Hospital , New Delhi		1			Diabetic	1															36	1		Male		1								SJ	Chronic melioidosis presenting with multiple abscesses	Sanjib Kumar Das	https://doi.org/10.1093/omcr/omw034	Patient from rural part of India. Drank untreated water from a waterfall 1 month before falling sick
2015		Delhi	Ganga Ram Institute of Post-Graduation Medical Education (GRIPMER), New Delhi	i- UP	2			i- Type 1 Diabetic, ii- Diabetic	1															24	2		i- Male, ii- Male										SJ	Atypical Presentations of Melioidosis in North India: Report of Two Cases		https://www.researchgate.net/profile/Gunjan-Garg-5/publication/281742231_Atypical_Presentations_of_Melioidosis_in_North_India_Report_of_Two_Cases/links/55f695e608ae1d98039770ca/Atypical-Presentations-of-Melioidosis-in-North-India-Report-of-Two-Cases.pdf	ii- had travelled to Thailand one month before the symptoms developed
									1															47
2014		Delhi	Sir Ganga Ram Hospital, Rajinder Nagar, New Delhi	MP	1			Diabetic	1															56	1		Male									Goldsmith	SJ	Melioidosis Presenting as Fever and Jaundice: A Rare Presentation	c	https://doi.org/10.1016/j.jceh.2013.07.003	Belong to MP, Goldsmith, blood culture positive
2013		Delhi	Fortis Flt. Rajan Dhall Hospital, Vasant Kunj, New Delhi		2	1		i- Diabetic, ii- Diabetic	2																2		i- Male, ii- Male										SJ	Clinically lesser known entity in India: A Report of two cases of Melioidosis	Kananbala Sahu	https://doi.org/10.4103/0972-5229.112146
																								65
																								58
2011		Delhi	Super Religare Laboratories Ltd, Fortis Flt. Rajan Dhall Hospital, Vasant Kunj, New Delhi	Bihar	1				1															65	1												SJ	Melioidosis: A Case Report	Purabi Barman, Harish Sidhwa, Pinak A Shirkhande	https://pmc.ncbi.nlm.nih.gov/articles/PMC3125033/
2020		Goa	Goa Dental College and Hospital, Bambolim, Goa		1			Type 2 DM	1															45	1		Male		1								SJ	Jugular Lymphadenitis as a Precursor to Burkholderia Pseudomallei Sepsis	Edlyn Rodrigues, Vikas Dhupar, Maria Jose Wiseman Pinto, Praveen Satish Kumar & Sthita Gurrala	https://doi.org/10.1007/s12663-020-01333-y	7 days prior neck shave followed by a mandibular third molar extraction
2019		Goa	Healthway Hospital, Goa		1																			60	1										1		SJ	Melioidosis of prostate	Fernandes E.	https://www.embase.com/records?subaction=viewrecord&id=L627695506
2018		Goa	Goa Medical College, Bambolim		1				1															60	1										1		SJ	RELAPSE OF THE BUG AT A DIFFERENT SITE- A CASE OF MULTIDRUG RESISTANT MELIOIDOSIS	Chitralekha Anilkumar Nayak, Nicasia Furtado, Edwin Gomes, Shruthi Kulkarni	https://www.jemds.com/data_pdf/chitralekha-apr-23-CR-.pdf
2021	1 August 2018 t0 31 October 2020	Gujarat	Department of Infectious Diseases, Sterling Hospital, Ahmedabad		13		2																						8	6		1	2	1	6			Footprints of human melioidosis in the north western Indian states, expanding endemicity in India	Atul Patel, Mitkumar Dharsandiya, Pratik Savaj, Frenil C. Munim, Kinjal Shah, Ketan Patel	https://doi.org/10.1016/j.ijmmb.2021.04.003	2 patients, diagnosed with melioidosis at Ahmedabad clinic, had a travel history to an endemic areas - Kerala, and Goa prior to their diagnosis and hence excluded from the study
				Idar					1							1								40	1											Business
				Udaipur				HIV, Steroid	1															49	1											Farmer
				Amereli																				33	1											Farmer
				Udaipur					1													1		61	1											Not known
				Surat					1											1				48	1											Business
				Mahisagar				COPD																67	1											Farmer
				Ankleshwar					1															57	1											Farmer
				Vapi																				70		1										Farmer
				Ankleshwar																				70	1											Farmer
				Amalsad																				65	1											Retired teacher
				Jaipur																				21	1											Service
2020		Gujarat	Surat Clinic of Infectious Disease and Adult Immunization (SCID-AI), Venus Hospital, Surat, Gujarat, Kasturba Medical College, Manipal Academy of Higher Education, Manipal,	Munpur village, Mahisagar district, Gujarat	1	1	1	None	0													1		67	1		Male		1						1		SJ	Melioidosis in Gujarat: a neglected tropical disease.	Savaj P, Shaw T, Munim FC, Mukhopadhyay C.	https://doi.org/10.1177/0049475520928219	dyspnoea, retired farmer, chronic smoker, initial diagnosis was a community-acquired pneumonia, probably due to Streptococcus or Klebsiella pneumoniae.The isolate was sent to the Centre for Emerging and Tropical Diseases, Manipal
2023		Karnataka	Kasturba Medical College, Manipal; Sri Venkateswara Institute of Medical Sciences, Tirupati, A.P.	Tirupati, Andhra Pradesh	1	1	1		1																1												SJ	What is cheesier than a Whitmore’s liver? An accidental diagnosis of melioidosis	Vangara H, Rangineni J, Vutukuru VRR, Settupalli S, Kotapati B.	https://asean-journal-radiology.org/index.php/ajr/article/view/884
2023		Karnataka	Kasturba Medical College, Manipal		1	1	1		1															22		1												The Bug Story: Melioidosis with Candidaemia.	A Uddandam, B Nandakrishna, V Acharya, C A Sukumar	https://jiacm.in/july_dec_2023/Journal_84_Page_224_227.pdf
2023		Karnataka	Kasturba Medical College, Manipal	Kerala	1																			36	1		Male										SJ	Dealing with the honey trap: a case of hepatic melioidosis	M Harsha, T Praveen Kumar, M Varma, C Mukhopadhyay	https://pubmed.ncbi.nlm.nih.gov/37462606/
2023		Karnataka	Internal Medicine, Kasturba Medical College, Manipal		1			diabetes mellitus	1															43	1					1					1		SJ	A Case of Disseminated Melioidosis With Cerebritis	Vaibhav Bhat, Siddharth Gosavi, Gokul Krishnan, Raviraja V Acharya	https://www.cureus.com/articles/157044-a-case-of-disseminated-melioidosis-with-cerebritis#!/
2022		Karnataka	Departments of Gastroenterology, Sarjapur Main Road, Bengaluru; Microbiology, St. John's Medical College Hospital, Sarjapur Main Road, Bengaluru	West Bengal	1																			60	1										1		SJ	A rare case of melioidosis presenting as splenic abscess	Gowda K.H.V. , Patil M. , Devarbhavi H. , Thomas T. , Dias M.	https://www.embase.com/records?subaction=viewrecord&id=L638087821
2022	January 01, 2010 - January 31, 2021	Karnataka	Kasturba Medical College Manipal		201		29	Hyponatremia (169), Malignancy(7), Steroid Therapy (4), HIV(2)	154		8			18	71	67	7	2	169		4			>18	158	43											SJ	Hyponatremia in Melioidosis: Analysis of 10-year Data from a Hospital-Based Registry	Indu Ramachandra Rao, Tushar Shaw, Ravindra Attur Prabhu, Vandana Kalwaje Eshwara, Shankar Prasad Nagaraju, Dharshan Rangaswamy, Srinivas Vinayak Shenoy, Mohan Varadanayakanahalli Bhojaraja, Chiranjay Mukhopadhyay	https://www.ncbi.nlm.nih.gov/pmc/articles/PMC9336597/	10 year study; retrospective analysis of a melioidosis registry at Kasturba Medical College, Manipal
2022		Karnataka	Kasturba Medical College Manipal		3																																SJ	Critical approach to atypical spectrum of melioidosis: a case-series based literature review	Akhya Sharma, Zubin Mahajan, Sharath P Madhyastha and Vishal Mehta	https://casereports.bmj.com/content/15/6/e249417
									1		1					1					1			early 50s		1															i: Spontaneous bacterial peritonitis secondary to Burkholderia pseudomallei
									1											1				early 50s	1			1													ii: Neuromelioidosis as acute pyogenic meningitis
									1															mid 60s		1															iii: Musculoskeletal melioidosis
2022	January 2018 and December 2020	Karnataka	Nitte (Deemed to be University), KS Hegde Medical Academy (KSHEMA), Deralakatte, Mangaluru	western coastal areas; Dakshina Kannada (10 cases), Uttar Kannada (8 cases) Udupi (1), Kannur (5), Kasargod (3)	27	14	1		19					1						4		5			22	5			2								SJ	Clinical, Epidemiological and Microbiological Profile of A Potentially Pathogenic Environmental Saprophyte, Burkholderia pseudomallei; at A Tertiary Care Hospital in Coastal India	Sruthi Vinayan and U. Pratibha Bhat	https://microbiologyjournal.org/clinical-epidemiological-and-microbiological-profile-of-a-potentially-pathogenic-environmental-saprophyte-burkholderia-pseudomallei-at-a-tertiary-care-hospital-in-coastal-india/
2022		Karnataka	KS Hegde Medical Academy, AB Shetty Memorial Institute of Dental Sciences, Mangalore		1	1	1	Uncontrolled Diabetes, chronic obstructive pulmonary disease, chronic kidney disease	1					1										early 70s	1		Male										SJ	Melioidosis: an unusual diagnosis for deep temporal and masticatory space infection following trauma	Nikhil Sadashiv Shetty, Arvind Karikal and Sharanya Menon Radhakrishnan	https://doi.org/10.1136/bcr-2022-248866	systemic melioidosis, history of trauma to the right temporal region.
2021	2018 and 2020	Karnataka	Kasturba Medical College	Udupi (8), Shimoga(1), Davangere(1), Uttara Kannada (1)	11		1																		9	2			7	7					6		SJ	Osteoarticular melioidosis: a retrospective cohort study of a neglected disease	Nitin Gupta, Shyamasunder N Bhat, Suhas Reddysetti, Rajagopal Kadavigere, Vishwapriya M Godkhindi, Chiranjay Mukhopadhyay, Kavitha Saravu	https://www.ncbi.nlm.nih.gov/pmc/articles/PMC8805462/	osteoarticular melioidosis
				Udupi					1																											Farmer
				Udupi					1											1																Carpenter
				Shimoga					1						1																					Farmer
				Davangere					1						1					1																Farmer
				Udupi					1																											Driver
				Udupi																																Student
				Udupi					1																											Housewife
				Udupi					1						1																					Farmer
				Udupi					1																											Fisherman
				Udupi																																Housewife
				Uttar Kannada					1																											Farmer
2021	January 1st, 2012 through December 31st, 2019	Karnataka	Kasturba Medical College		164		25		125		7			8	59	45								>18	126	38												Acute kidney injury and its outcomes in melioidosis	Ravindra Attur Prabhu, Tushar Shaw, Indu Ramachandra Rao, Vandana Kalwaje Eshwara, Shankar Prasad Nagaraju, Srinivas Vinayak Shenoy, Chiranjay Mukhopadhyay	https://www.ncbi.nlm.nih.gov/pmc/articles/PMC8610944/
2021		Karnataka	Yenepoya Medical College		1				1																	1											SJ	Melioidosis – A Rare Cause of Neck Abscess in Immunocompromised	V G N, s saimanohar, Raveendra D, Rai S, P P.	https://bjohns.in/journal3/index.php/bjohns/article/view/405
2021		Karnataka	Kasturba Medical College, Manipal Academy of Higher Education (MAHE); Manipal		3																																SJ	Neurological Melioidosis Presenting as Rhombencephalitis, Optic Neuritis, and Scalp Abscess with Meningitis: A Case Series from Southern India	Aparajita Chatterjee, Kavitha Saravu, Chiranjay Mukhopadhyay, Vijay Chandran	https://pubmed.ncbi.nlm.nih.gov/33904481/
							1																	18	1						1
																								38		1										Teacher
									1															54	1										1
2021	June 2020 and October 2020	Karnataka	K.S Hegde Medical Academy, Mangalore		8		1																														SJ	Clinico-microbiological profile of melioidosis cases at a tertiary care hospital	Sruthi Vinayan, Pratibha Bhat	https://www.sciencedirect.com/science/article/pii/S0255085721044856?via%3Dihub
																								Above 50 (5)
																								early 20s (2)
2021		Karnataka	St John's National Academy of Health Sciences, Bangalore		1			None	0															19	1		Male										SJ	Case of melioidosis misdiagnosed as pulmonary tuberculosis	Chitra Veluthat, Kavitha Venkatnarayan, Priyadarshini Padaki and Uma Maheswari Krishnaswamy	https://doi.org/10.1136/bcr-2021-242499
2020		Karnataka	Kasturba Medical College, Mangalore		1																			12	1												SJ	Melioidosis Presenting with Membranous Tonsillitis and Erythema Nodosum	SUCHETHA S RAO AND NUTAN KAMATH	https://link.springer.com/content/pdf/10.1007/s13312-020-1835-5.pdf?pdf=inline%20link
2020		Karnataka	K.S. Hegde Medical Academy, NITTE (Deemed to be University), Mangaluru	Western coastal Karnataka	1																			59	1											electrician	SJ	Melioidosis: A Fulminant Infection in a Patient with Uncontrolled Diabetes	Nandakishore Baikunje, Suresh Gangaramajalu, Giridhar Belur Hosmane	https://www.thieme-connect.com/products/ejournals/html/10.1055/s-0040-1721232
2020		Karnataka	Father Muller Medical College, Kankanady, Mangalore; KS Hegde Medical College, Mangalore		28																				20	8											SJ	Clinical and Laboratory Profile of People Afflicted with Melioidosis	Swapna, Ponmaleri Koroth; Jakribettu, Ramakrishna Pai; George, Thomas; Kumar, Ponmaleri Koroth Manoj; Baliga, Manjeshwar Srinath	https://journals.lww.com/imsp/fulltext/2020/11010/clinical_and_laboratory_profile_of_people.3.aspx	rural area (17)
2020		Karnataka	K S Hegde Medical Academy, Mangalore		1				1															46	1												SJ	CT Findings in Melioidosis: A Case Report	AMALA AMMU MATHEW , ROHINI AVANTSA, U SHRIKRISHNA	https://jcdr.net/articles/PDF/13483/43295_CE[Ra1]_F(KM)_PF1(AG_SHU)_PFA(SHU)_PB(AG_SHU)_PN(SL).pdf	alcoholic liver disease and chronic calcific pancreatitis
2020		Karnataka	Kasturba Medical College Manipal, Manipal University, Manipal		3																																SJ	Cranial Melioidosis Presenting as Osteomyelitis and/or Extra-Axial Abscess: Literature Review	G. Lakshmi Prasad	https://doi.org/10.1016/j.wneu.2019.10.058
									1															39	1
																								41	1										1						Paddy farmer
									1															54	1
2020	January 2016 to December 2018	Karnataka	Kasturba Medical College Manipal, Manipal University, Manipal		7		2	COPD(1), HIV(1)	6									1		1					7					5					3	Farmer(3), Teacher (1), Fisherman(1), Driver(1), Doctor(1)		Melioidosis In Suspected Recurrent Tuberculosis: A disease in disguise	Rahul Garg, Tushar Shaw, Kalwaje E Vandana, Rahul Magazine, Chiranjay Mukhopadhyay	https://www.jidc.org/index.php/journal/article/view/32235093/2224
2019		Karnataka	Kasturba Medical College, Manipal Academy of Higher Education, Karnataka		1																			11		1											SJ	Splenic abscess: Conservative management in children	S Aroor; S Kanaparthi; S C Mundkur; S Shashidhara; K C Konda	https://journals.co.za/doi/epdf/10.7196/SAJCH.2019.v13i1.1537	Malnutrition
2018		Karnataka	Kasturba Medical College Manipal, Manipal University, Manipal		1			Type 2 DM	1															65		1	Female										SJ	Melioidosis: the great mimicker presenting as spondylodiscitis	Rahul Garg, Tushar Shaw, Shyamasunder N Bhat, Chiranjay Mukhopadhyay	https://doi.org/10.1136/bcr-2017-223223	Housewife, southern part of Karnataka
2018		Karnataka	KMC Mangalore, Mangaluru		2																																SJ	Varied Orbital Inflammations in Diabetics	SUMANA J KAMATH, Bindu Kolavala, VASURAJ SAINI	https://www.jcdr.net/articles/PDF/11903/36100_CE[Ra1]_F(RK)_PF1(SH_OM)_PN(SS).pdf
									1															55		1
									1															53	1
2018		Karnataka	K.S.Hegde Medical Academy, Deralakatte, Mangaluru		1				1											1				62	1												SJ	Melioidosis: An unusual presentation as mycotic pseudoaneurysm of Left Superficial Femoral Artery	Sarin J. Harison, Pratibha Bhat U., Rekha Rai	https://dergipark.org.tr/en/download/article-file/591189	wash the dishes at local restaurant
2018		Karnataka	Manipal Hospital Whitefield, Bengaluru; Kasturba Medical College, Manipal		2																																SJ	Rare Presentations of CNS Melioidosis - An Institutional Experience	Sibhi Ganapathy, Rajesh Nair and Vinod Kumar	https://www.researchgate.net/profile/Sibhi-Ganapathy-2/publication/326574828_Rare_Presentations_of_CNS_Melioidosis_-_An_Institutional_Experience/links/5ed9c35c92851c9c5e8175ee/Rare-Presentations-of-CNS-Melioidosis-An-Institutional-Experience.pdf
									1															39	1
																								41	1																Retroviral diagnosed
2018		Karnataka	K S Hegde Medical Academy, Mangalore		1				1															34	1												SJ	A Case Report of Meilodosis	Satheesh Kumar Bhandary, Ivan Paraekulam Mani , Rajeshwary Aroor , Vadisha Bhat	https://www.thieme-connect.com/products/ejournals/pdf/10.1055/s-0040-1708761.pdf
2017		Karnataka	Kasturba Medical College, Manipal		1																			41	1										1		SJ	Intracranial melioidosis: First report in a human immunodeficiency virus positive individual manifesting as cranial osteomyelitis	Prasad, G Lakshmi; Nair, Rajesh P; Menon, Girish R	https://pubmed.ncbi.nlm.nih.gov/29133733/	paddy fields
2017		Karnataka	Kasturba Medical College, Manipal		1																			43	1												SJ	A RARE CAUSE OF SEPTIC ARTHRITIS WITH PLEURAL EFFUSION: BURKHOLDERIA PSEUDOMALLEI	NAVIN PATIL, BALAJI O, KARTHIK RAO, H MANJUNATH HANDE, TALHA AHMED, SARTHAK SINGHAL	https://www.journals.innovareacademics.in/index.php/ajpcr/article/view/15548
2017		Karnataka	Kasturba Medical College, Manipal University, Manipal, Karnataka		1			Diabetes	1															36	1		Male										SJ	Melioidosis mimicking tubercular cold abscess	Raghuraj Suresh Kundangar, Shyamasunder N Bhat, Simanchal P Mohanty	https://doi.org/10.1136/bcr-2017-221787
2017	January 2014- December 2015	Karnataka	Kasturba Medical College, Manipal		32		1		21															11 to 78	26	6			11									Improved detection of Burkholderia pseudomallei from non-blood clinical specimens using enrichment culture and PCR: narrowing diagnostic gap in resource-constrained settings	Chaitanya Tellapragada, Tushar Shaw, Annet D'Souza, Vandana Kalwaje Eshwara, Chiranjay Mukhopadhyay	https://onlinelibrary.wiley.com/doi/full/10.1111/tmi.12894
2017	January 2013 to December 2014	Karnataka	Kasturba Medical College, Manipal		38		3		27					7		12	1	1		1					30	8									8			Melioidosis: Reinfection Going Incognito as Relapse	Isra Halim, Tushar Shaw, Chaitanya Tellapragada, K.E. Vandana, Chiranjay Mukhopadhyay	https://www.sciencedirect.com/science/article/pii/S025508572030400X?via%3Dihub
2016		Karnataka	Kasturba Medical College, Manipal University , Mangaluru, Karnataka		1			Type 1 DM	1															22	1		Male										SJ	Cutaneous Melioidosis	Basavaprabhu Achappa, Deepak Madi, K. Vidyalakshmi	https://doi.org/10.7860/jcdr/2016/18823.8463
2016		Karnataka	Father Muller Medical College, Mangalore		28		7		18																20	8											SJ	Clinico-epidemiological spectrum of melioidosis: a 2-year prospective study in the western coastal region of India	Sagar Chandrakar, Meena Dias	https://www.tandfonline.com/doi/full/10.1080/23120053.2015.1118830
2016		Karnataka	Kasturba Medical College, Manipal		1				1											1		1		61	1				1	1					1		SJ	Melioidosis: A Rare Case of Hemoptysis with Pseudoaneurysm	B Jayaprakash, Karthik Rao N, Navin Patil, Balaji O, N R Rau, and George Varghese	https://www.rjpbcs.com/pdf/2016_7(3)/[240].pdf
2016		Karnataka	Kasturba Medical College, Manipal University, Mangalore, Karnataka		1			None	0															54	1		Male	1									SJ	Neurological melioidosis presenting as intracranial abscess	Madi, Deepak; Rai, Santosh P. V.,; Vidyalakshmi, K.; Chowta, K. Nithyananda	https://doi.org/10.4103/0377-4929.188118	Neuro melioid, Occupation: Watchman, glycosylated hemoglobin - 11.9%
2015	January 2007 and June 2014	Karnataka	Kasturba Medical College	Coastal region (9), Western ghats (2)	11		1		2															3 to 18					11									Pediatric Melioidosis in Southern India	CHIRANJAY MUKHOPADHYAY, VANDANA K ESHWARA, PUSHPA KINI AND VINOD BHAT	https://indianpediatrics.net/aug2015/711.pdf
2015		Karnataka	Internal Medicine, Kasturba Medical College, Manipal, Karnataka, India.		1			Type 2 DM and rheumatoid arthritis	1															56		1	Female										SJ	An intriguing case of locked jaw secondary to melioidosis	Tejasvini Vaid, Karthik Rao, Handattu Manjunath Hande	https://doi.org/10.1136/bcr-2015-213060
2015		Karnataka	KMC Manipal		2			i- Uncontrolled Diabetic, ii- Not mentioned																			i- Male, ii- Male	1	2	2							SJ	Neurologic melioidosis presented as encephalomyelitis and subdural collection in two male labourers in India	Kavitha Saravu, Rajagopal Kadavigere, Rohit Pai, Chiranjay Mukhopadhyay	https://doi.org/10.3855/jidc.6586	i- alcoholic, disseminated bacteraemic melioidosis with subdural empyema, ii- Spinal MRI showed T2 hyperintensity from D9 to L1 suggestive of demyelination
									1											1				39	1
																								45	1
									0
2015		Karnataka	KMC Manipal		1			Diabetic	1															55	1		Male										SJ	Genome Sequence of a Burkholderia pseudomallei Clinical Isolate from a Patient with Community-Acquired Pneumonia and Septicemia	Chiranjay Mukhopadhyay , K. E. Vandana, T. A. K. Chaitanya, Tushar Shaw, H. Vinod Bhat, Sanjiban Chakrabarty, Bobby Paul, Sandeep Mallya, T. S. Murali, Kapaettu Satyamoorthy	https://doi.org/10.1128/genomea.00915-15
2015		Karnataka	Internal Medicine, Kasturba Medical College, Manipal University		1			Uncontrolled Diabetic	1															55	1		Male										SJ	Parietal bone osteomyelitis in melioidosis	Hariprasad Sadanand Shetty, Ajay Raj Mallela, Barkur Ananthakrishna Shastry, Vasudeva Acharya	https://doi.org/10.1136/bcr-2014-208612	failure to respond to ceftazidime
2015		Karnataka	Melaka Manipal Medical College, Manipal Campus, Manipal University, Manipal		1																			68	1												SJ	BURKHOLDERIA PSEUDOMALLEI CAUSING URINARY TRACT INFECTION AND CELLULITIS: A CASE REPORT	Shobha K.L , Sangeetha.K , Meghana R , Prathiksha , Seema Lobo , Ramachandra L	https://www.ejbps.com/ejbps/abstract_id/249
2014		Karnataka	Kasturba Medical College, Mangalore		1				1																													Melioidosis of salivary glands with coexisting diabetes: management of a difficult case	M Panduranga Kamath , Kiran Bhojwani, Mahabala Chakrapani, Katara P Vidyalakshmi, K P Vishnuprasad	https://pubmed.ncbi.nlm.nih.gov/24452899/	Couldn't get details, only abstract
2014		Karnataka	Urology, KMC Manipal		1			None	0															64	1		Male										SJ	Whitmore's disease: an uncommon urological presentation	Karthickeyan Naganathan, Sunil Bhaskara Pillai, Praveen Kumar, Padmaraj Hegde	https://doi.org/10.1136/bcr-2013-201978	Farmer, urological presentation
2014		Karnataka	Medicine, Kasturba Hospital, Manipal		1			None	0															19		1	Female										SJ	Colonization or spontaneous resolution: Expanding the role for Burkholderia pseudomallei	Kushal Naha, Barkur Ananthakrishna Shastry, Kavitha Saravu	https://doi.org/10.1016/s1995-7645(14)60031-6
2013	May 2007 to July 2009	Karnataka	Kasturba Hospital, Manipal		31				21																23	8			15	15			2		10		SJ	Melioidosis: an underdiagnosed disease in India (epidemiology, clinical features, and outcomes)	Kusugodlu Ramamoorthi, Kavitha Saravu , Chiranjay Mukhyopadhyaya, Ananthakrishna Shastry Barakur	https://sciendo-parsed.s3.eu-central-1.amazonaws.com/64706a5183f1392090d69187/10.5372_1905-7415.0702.173.pdf?X-Amz-Algorithm=AWS4-HMAC-SHA256&X-Amz-Content-Sha256=UNSIGNED-PAYLOAD&X-Amz-Credential=ASIA6AP2G7AKIRQYXDDC%2F20250703%2Feu-central-1%2Fs3%2Faws4_request&X-Amz-Date=20250703T092310Z&X-Amz-Expires=3600&X-Amz-Security-Token=IQoJb3JpZ2luX2VjEAkaDGV1LWNlbnRyYWwtMSJIMEYCIQCjJ1kQbL%2FhtqBIh7wsM…	fisherman (2)
2013		Karnataka	Father Muller Medical College , Kankanady, Mangalore		1			None	0															38	1		Male										SJ	Melioidosis with a Pericardial Effusion, which Relapsed as a Chest Wall Abscess: A Rare Presentation	Rashmi Teresa Mathai K., K. Sundara Bhat, Mohammed Ashraf, Mayank Sarawag, Kumar K.P.	https://doi.org/10.7860/jcdr/2013/5215.2902	Construction worker
2012	January 2005 to December 2010	Karnataka	Kasturba Medical College, Mangalore	DK and Kasaragod districts	95		9		72	9				11						10				20days to 74 Yrs	63	32			35									Emerging clinico-epidemiological trends in melioidosis: analysis of 95 cases from western coastal India	K. Vidyalakshmi, S. Lipika, S. Vishal, S. Damodar, M. Chakrapani	https://www.sciencedirect.com/science/article/pii/S1201971212000719?via%3Dihub#bib0080
2012		Karnataka	Kasturba Hospital, Manipal University, Manipal		1				1															32	1			1									SJ	Cranial melioidosis with extradural extension after a fall in the bathroom	Kushal Naha, Sowjanya Dasari, Ramamoorthi Kusugodlu, Mukhyaprana Prabhu	https://pmc.ncbi.nlm.nih.gov/articles/PMC3442190/
2012		Karnataka	Father Muller Medical College		1																																SJ	Pericardial Effusion - Melioidosis or Tuberculosis	Smitha Bhat, Jayaprakash Alva, Mohammad Ashraf, Sourab Hiremath, Shishir Duble	https://www.banglajol.info/index.php/JOM/article/view/9368
2012		Karnataka	Internal Medicine, Kasturba Medical College, Manipal University, Karnataka		1			uncontrolled Diabetic	1															43	1		Male										SJ	Melioidosis presenting with mediastinal lymphadenopathy masquerading as malignancy: a case report	Kavitha Saravu, Chiranjay Mukhopadhyay, Vandana Kalwaje Eshwara, Barkur Ananthakrishna Shastry, Kundapura Ramamoorthy, Sushma Krishna & Vishwanath Sathyanarayanan	https://doi.org/10.1186/1752-1947-6-28	clerk in office
2010		Karnataka	Father Muller Medical College, Kankanady, India.		1			Diabetic	1															40	1		Male										SJ	Melioidosis and pulmonary tuberculosis co-infection in a diabetic	Shetty, Anup Kumar; Boloor, Rekha; Sharma, Vishnu1; Bhat, Ganesh Hosahithlu Keshava	https://doi.org/10.4103/1817-1737.62476	first case of melioidosis and pulmonary tuberculosis co-infection in a diabetic patient
2010		Karnataka	Father Muller Medical College, Kankanady, India.		17			i - DM	1															i- 62		1	i- Female										SJ	SPECTRUM OF MELIOIDOSIS IN THE SUBURBS OF MANGALORE, S WEST COAST OF INDIA	Beena Antony, Hilda Pinto, Meena Dias, Anup Kumar Shetty, Bibin Scaria, Thomas Kuruvilla and Rekha Boloor	https://www.tm.mahidol.ac.th/seameo/2010-41-1/22-4483.pdf	i- Expired
									1
									1
									1
									1
									1
									0
									1
									1
									1
									1
									1
									1
									1
									1
									1
									1
2010		Karnataka	KMC Manipal		2				0															46		1	Female										SJ	Pulmonary melioidosis in febrile neutropenia: the rare and deadly duet	C Mukhopadhyay, K Chawla, MD, […], and K Saravu, MD	https://doi.org/10.1258/td.2010.090461	Carcinoma ovary, Teacher, died
									0
2010		Karnataka	Kasturba Medical College, Manipal		2																																SJ	Aquatic to pulmonary: Severe melioidosis following near- drowning from Southern India	C Mukhopadhyay, K Vandana, S Krishna, K Saravu, B Shastri	https://ispub.com/IJPM/11/2/6558
																								55		1										manual laborer					case of near drowning
																								26	1											manual laborer					mildly chocked in the same above river
2010	June 2001 to September 2007	Karnataka	Kasturba Medical College, Manipal		25				17											7				>18														Melioidosis in southern India: epidemiological and clinical profile	K Saravu 1, C Mukhopadhyay, S Vishwanath, R Valsalan, M Docherla, K E Vandana, B A Shastry, I Bairy, S P Rao	https://pubmed.ncbi.nlm.nih.gov/20578524/
2010		Karnataka	Orthopadics, Kasturba Medical College, Manipal, Karnataka		5			...	0															29	1		male										SJ	Burkholderia pseudomallei musculoskeletal infections (melioidosis) in India	Vivek Pandey, Sripathi P. Rao, Sugandhi Rao, Kiran K. V. Acharya & Sarabjeet Singh Chhabra	https://doi.org/10.4103/0019-5413.61829	shopkeeper
								...	0															40		1	Female														Beautician
								...	0															33	1		Male														Serviceman
								Diabetic	1															44	1		Male														Policeman
								Diabetic	1															55		1	Female														Didn't survive
2010		Karnataka	SDM College of Medical Sciences and Hospital, Dharwad	Karwar	1				1															35	1												SJ	Fatal Burkholderia pseudomallei septicaemia in a patient with diabetes	R.D. Kulkarni, Pavithra Jain, G.S. Ajantha Jeevan Shetty, Sneha Chunchanur and C. Shubhada	https://go.gale.com/ps/i.do?id=GALE%7CA232470920&sid=googleScholar&v=2.1&it=r&linkaccess=abs&issn=09715916&p=HRCA&sw=w&userGroupName=anon%7E8ca143cb	Labourer
2010		Karnataka	Father Muller Medical College, Mangalore, Karnataka, India		1			None	0															37	1		Male								1	Agriculturist	SJ	Melioidotic pericardial effusion	Thomas S Kuruvilla, Meena Dias, Uttam Udayan, Zevita Furtado	https://www.researchgate.net/profile/Meena-Dias-2/publication/223979427_Melioidotic_pericardial_effusion/links/02e7e53c902ad79bb4000000/Melioidotic-pericardial-effusion.pdf	Agriculturists, residing near mangalore
2009		Karnataka	KMC Manipal		3			Diabetic	1															50	1		Male										SJ	False-positive widal in melioidosis	Rohith Valsalan, S Shubha, C Mukhopadhyay, K Saravu, M Maneesh, B A Shastry, N R Rau, V R Pandit, Hazel Gonsalves	https://pubmed.ncbi.nlm.nih.gov/19901486/	clerk
							1	Diabetic	1															65	1		Male														Contractor, Didn't survive, fungal sepsis
									0															38		1	Female
2009		Karnataka	KMC, Mangalore		1			Diabetic	1															40	1		Male		1	1					1		SJ	Melioidosis and tuberculosis: dual pathogens in a neck abscess	V Shenoy , M P Kamath , M C Hegde, T D'Souza and S S Mammen	https://doi.org/10.1017/s0022215109004460	Farmer, paddy fields
2008	September 2005 to July 2007	Karnataka	Kasturba Medical College, Manipal		25																			>18	22	3												Emergence of Burkholderia pseudomallei and pandrug-resistant non-fermenters from southern Karnataka, India	Chiranjay Mukhopadhyay , Kiran Chawla , Sushma Krishna , N. Nagalakshmi , Sugandhi P. Rao , Indira Bairy	https://academic.oup.com/trstmh/article/102/Supplement_1/S12/1922550?login=true
2008		Karnataka	Fr.Muller's Medical College,Kankanady,Mangalore		1				1															50		1										Housewife	SJ	Cellulitis With Multiple Abscesses In Leg Due To Burkholderia Pseudomallei Infection-A Case Report	SHETTY A K, HEGDE A, SHETTY I N, GOMES L	https://www.researchgate.net/publication/295858831_Cellulitis_with_multiple_abscess_in_leg_due_to_Burkholderia_Pseudomallei_infection-a_case_report
2008		Karnataka	KMC Manipal		7			Diabetes	1															49	1		Male			1					1		SJ	Melioidosis — a case series from south India	Kavitha Saravu , Satya Vishwanath , Raghu Suresh Kumar , Ananthakrishna Shastry Barkur , George K. Varghese , Chiranjay Mukhyopadhyay , Indira Bairy	https://doi.org/10.1016/s0035-9203(08)70006-3	Agriculturists, alcoholic
								Diabetes	1															45		1	Female														Housewife, alcoholic
								Diabetes	1															40	1		Male														Govt. service, alcoholic
			Overlap					Diabetes	1															65	1		Male														Contractor, alcoholic, didn't survive due to fungal sepsis
								AIDS	0															27		1	Female														Housewife
								Diabetes, COPD	1															54	1		Male														Govt. service, alcoholic
								Diabetes	1															42	1		Male														Fisherman
2008		Karnataka	Internal Medicine, KMC Manipal		1			Diabetes	1															50	1		Male										SJ	Melioidosis masquerading as enteric fever	Rohith Valsalan , Shubha Seshadri , Vinay R. Pandit	https://doi.org/10.1016/s0035-9203(08)70027-0	Clerk
2008		Karnataka	St. Johns Medical College and Hospital, St. Johns National Academy of Health Sciences, Bangalore		1				0															42	1		Male										SJ	Melioidosis.	Krishnan P , Fernandes S , Savio J , Ross CR , Pradeep R , Choudhary R , Shet AS , Pais P	https://europepmc.org/article/med/19051712	From a non endemic region
2008		Karnataka	KMC Mangalore		22																																SJ	Tuberculosis mimicked by melioidosis	Vidyalakshmi, K. ; Chakrapani, M. ; Shrikala, B. ; Damodar, S. ; Lipika, S. ; Vishal, S.	https://www.ingentaconnect.com/content/iuatld/ijtld/2008/00000012/00000010/art00019#	Jan 2005- March 2007, Melioid mimicking other disease
								DM, CKD	1															57		1	Female
								DM	1															45		1	Female
								DM	1															53	1		Male
								DM	1															17		1	Female
									0															52	1		Male		1												Alcohol, soil
								DM	1															38	1		Male
								DM	1															45	1		Male		1												Soil
								DM	1															62	1		Male														Alcohol
								DM	1															66	1		Male
								DM	1															58	1		Male		1												Alcohol, soil
								DM	1															45		1	Female		1												Soil
								DM	1															40		1	Female		1												Soil
								DM	1															51	1		Male		1												Alcohol, soil
								...	0															41	1		Male		1												Soil
								DM	1															50	1		Male		1												Alcohol, soil
								DM	1															62	1		Male
								DM	1															55	1		Male		1												Soil
								DM	1															38		1	Female														Alcohol
								DM	1															29		1	Female
								DM	1															35	1		Male		1												Soil
								DM	1															73		1	Female		1												Soil
								DM	1															46		1	Female
2007		Karnataka	Kasturba Medical College, Manipal		2																																SJ	Atypical presentations of melioidosis as emerging threat: a case report	Chiranjay Mukhopadhyay, Arindam Dey, Indira Bairy	https://www.embase.com/records?subaction=viewrecord&id=L350305545
2004		Karnataka	Fr. Muller Medical College, Kankanady, Mangalore - 575 002, Karnataka		1			Diabetic and Hypertension	1															62		1	Female										SJ	Burkholderia pseudomallei septicaemia - A case report	Meena Dias, Beena Antony, S Aithala, B. Hanumanthappa, H. Pinto, Rekha Boloor	https://www.researchgate.net/profile/Meena-Dias-2/publication/6195368_Burkholderia_pseudomallei_septicaemia_-_A_case_report/links/542e6fee0cf27e39fa961bae/Burkholderia-pseudomallei-septicaemia-A-case-report.pdf	residing in a village near Mangalore
2007		Karnataka	KMC Manipal		1			None	0															29			Not specified										SJ	Aetiology and management of chronic granulomatous osteomyelitis: look before you leap	Mukhopadhyay C, Dey A, Sugandhi Rao P, Pandey V, Sripathi Rao P	http://www.smj.org.sg/sites/default/files/4802/4802cr3.pdf	chronic granulomatous osteomyelitis
2002		Karnataka	KMC Manipal		5																																SJ	Burkholderia Pseudomallei Infections	P Sugandhi Rao, MD, Reetika Dhawan, MD, and P G Shivananda, MD	https://doi.org/10.1177/004947550203200321
								DM	1															45		1	Female
								...	0															12		1	Female														Malnutrition
								DM	1															48	1		Male
								DM	1															52		1	Female
								DM	1															45		1	Female
1999		Karnataka	Kasturba Medical College, Manipal		1																																SJ	Burkholderia pseudomallei--abscess in an unusual site	P S Rao, P G Shivananda	https://pubmed.ncbi.nlm.nih.gov/11127385/	Child
2023		Kerala	Amrita Institute of Medical Sciences, Kochi, Amrita Vishwa Vidyapeetham		1	1			1															60	1												SJ	Melioidosis presenting with Groove sign	Gopikrishnan Anjaneyan, Prasanna Duraisamy, Anil Kumar, Sindhura Manne	https://pubmed.ncbi.nlm.nih.gov/36808459/
2023		Kerala	Amala Institute of Medical Sciences, Thrissur	coastal area of Kerala	1				1											1				37	1			1							1		SJ	Neuromeliodosis: A Rare Case Report Highlighting, the Need of Long Intensive Phase Therapy	Samhita Ankala, Thomas John and Binoj Varghese	https://omjournal.org/PDF/OMJ-D-23-00287.pdf	Paddy field
2023		Kerala	Government Medical College, Kottayam		1	1			1											1				53	1												SJ	Hepatosplenic Melioidosis: A Common Misdiagnosed Entity	Lalkrishna U, Ramu M, Gaurav Khatana, Sandesh K, Saji Sebastian and Deni Joseph	https://www.researchgate.net/profile/Gaurav-Khatana-4/publication/372206943_Hepatosplenic_Melioidosis_A_Common_Misdiagnosed_Entity/links/66517212bc86444c72ff46b6/Hepatosplenic-Melioidosis-A-Common-Misdiagnosed-Entity.pdf
2022		Kerala	Apollo Adlux Hospital, Kochi		1				1															60		1											SJ	An unusual case of metaphyseal osteonecrosis of humerus in a post covid patient: a case report	Ajayakumar Thankappan,&, Nizaj Nasimudeen, Arun Thomas, Jyothi Karikkanthra, Jojo Pullockara	https://pmc.ncbi.nlm.nih.gov/articles/PMC9587748/
2022		Kerala	Lisie Hospital, Ernakulam		1			DM	1															51	1		Male										SJ	Cerebral venous sinus thrombosis as a complication of cranial melioidosis – a rare case report	Biji Bahuleyan​, Manuel Adarsh, Jayachandran Akarsh​, Arun Kumar M. L., Chandra S. Rohitha​, George Xavier Elenjickal4, Sreevalsan T. V. and Santhosh George Thomas	https://doi.org/10.1099/acmi.0.000357	cerebral abscess, cranial melioidosis
2022		Kerala	BMH Gimcare Hospital, Kannur; St. James Hospital, Chalakudy	north Malabar, Kerala	1				1															65	1												SJ	Disseminated Burkholderia pseudomallei infection with isolated humeral osteomyelitis - A case report	M. Jyothiprasanth, C.R. Jithin, Rakesh T. Parakadavathu, Anita Vincent , Akhil K. Thomas, P. Sarang	https://www.sciencedirect.com/science/article/pii/S2773157X2200073X
2022		Kerala	Amrita Institute of Medical Sciences and Research Centre, Amrita Vishwa Vidyapeetham, Kochi, SRM Medical College Hospital and Research Centre, Chennai, Manipal Academy of Higher Education, Manipal, India		2			None	0															15, 12	2		2 Males										SJ	Burkholderia pseudomallei in Environment of Adolescent Siblings with Melioidosis, Kerala, India, 2019	Praveena Bhaskaran, Vinitha Prasad, Anusha Gopinathan, Tushar Shaw, Suchitra Sivadas, Chandrasekhar Jayakumar, Soumi Chowdhury, Aparna Dravid, Chiranjay Mukhopadhyay, and Anil Kumar	https://doi.org/10.3201%2Feid2806.211526	Sibilings, 2019 case report
2021		Kerala	Jubilee Mission Medical College and Research Institute, Thrissur	Thrissur district of Kerala	1				1			1												40	1												SJ	Lesser Sac Haematoma-Melioidosis - A Surgical Surprise	Anuraj Appukuttan, Abhijith Valsalan, Sherin Shaji, Gowri Gopal	https://www.researchgate.net/profile/Abhijith-Valsalan-2/publication/351006575_Lesser_Sac_Haematoma-Melioidosis_-A_Surgical_Surprise/links/607f00b6907dcf667bb0f5ff/Lesser-Sac-Haematoma-Melioidosis-A-Surgical-Surprise.pdf
2021		Kerala	Renai Medicity Multi Super-specialty Hospital, Kochi		1																			53		1		1									SJ	Meliodosis Presenting as Rhombencephalitis with Antiganglioside Antibody Positivity	Neena Baby, Minu George, Priyadarsini Malini, Anilkumar Divakar, Devi Kochath Bhanu and Meera Saji	https://www.researchgate.net/profile/Neena-Baby-2/publication/348959716_Meliodosis_Presenting_as_Rhombencephalitis_with_Antiganglioside_Antibody_Positivity_Case_Report_Open_Access/links/6018f29e45851517ef32020d/Meliodosis-Presenting-as-Rhombencephalitis-with-Antiganglioside-Antibody-Positivity-Case-Report-Open-Access.pdf	neuromeliodosis presenting as rhombencephalitis
2021		Kerala	Gimcare Hospital, Kannur		1				1															61	1										1		SJ	A case report on melioidosis: A rare mimicker of tuberculosis	Dr. Jyothiprasanth M, Dr. Akhil K Thomas, Dr. Rakesh T Parakadavathu and Dr. Sarang P	https://www.orthopaper.com/archives/2021/vol7issue4/PartF/7-4-52-484.pdf
2021		Kerala	Amala Institute of Medical Sciences, Thrissur		1				1															52		1											SJ	A Rare Case of Burkholderia Pseudomallie Presenting as Brain Abscess	Allen S. Sibil, Suresh S. Kumar, and Alex Aiswariya	https://www.ej-med.org/index.php/ejmed/article/view/620/363
2021		Kerala	Amrita Institute of Medical Sciences, Cochin		1				1															43	1												SJ	99mTc-MDP whole body bone scan in a case of acute disseminated melioidosis	Palaniswamy Sundaram, Subramanyam Padma, Rahul Chauhan	https://irjnm.tums.ac.ir/article_39956.html
2021	January 2011 and December 2020	Kerala	Amrita Vishwa Vidyapeetham, Kochi, Kerala, India		73		15		53			10		7		24									55	18												Risk Factors for Mortality in Melioidosis: A Single-Centre, 10-Year Retrospective Cohort Study	Raviraj Menon, Poornima Baby, Anil Kumar V., Sandeep Surendran, Manu Pradeep, Aiswarya Rajendran, Gaayathri Suju, Arathy Ashok	https://www.hindawi.com/journals/tswj/2021/8154810/
									0
2022		Kerala	Sree Chitra Tirunal Institute for Medical Sciences and Technology, Thiruvananthapuram		1			Diabetic	1															69	1		Male										SJ	Isolated Myelitis and Intramedullary Spinal Cord Abscess in Melioidosis—A Case Report	Pavankumar Rudrabhatla, MD, Sruthi S. Nair and Dinoop Korol Ponnambath,	https://doi.org/10.1177/19418744211025386
2021		Kerala	Aster Medcity, Kochi, India.		1			Diabetic, Hypertensive	1															58	1		Male										SJ	Isolated Discitis in Melioidosis: An Unknown Presentation and a Microbiological Challenge	Anoop Varma, Jacob Eapen Mathew, Chittur Viswanathan Gopalakrishnan​,, Arun Wilson	https://doi.org/10.1055/s-0041-1729477	Obese
2021		Kerala	Aster Medcity, Kochi, India.		1			None	0															57	1		Male										SJ	Case Report: Ascending Myelo-Encephalitis after a Penetrating Injury to the Foot: An Atypical Case of Neuromelioidosis	Boby Varkey Maramattom and Balram Rathish	https://doi.org/10.4269/ajtmh.20-0609	Atypical Case of Neuromelioidosis
2020		Kerala	Baby Memorial Hospital, Calicut		2																																SJ	Cervical Prevertebral Abscess with Burkholderia pseudomallei A Report of Two Cases and Review of Literature	Pillai, Suresh Shivadasan; Narayanan, Nikhil,; Parambil, Dipu Kuttippala; Sudarsana, ; Valsan, Poornima Mankara; Thangarasu, Manikandan	https://journals.lww.com/jasi/fulltext/2020/17010/cervical_prevertebral_abscess_with_burkholderia.7.aspx
																								60		1
									1															62	1
2019		Kerala	Rajagiri Hospital, Aluva, Kochi		1			None																20	1												SJ	A SUCCESSFUL SALVAGE STORY - BURKHOLDERIAPSEUDOMALLEI PNEUMONIA WITH SEPTICAEMIA IN A HEALTHY ADULT GENTLEMAN	Rajesh V, Jaicob Varghese, Jolsana Augustine, and Neethu Philip	https://www.researchgate.net/profile/Jolsana-Augustine/publication/336770266_A_SUCCESSFUL_SALVAGE_STORY_-BURKHOLDERIAPSEUDOMALLEI_PNEUMONIA_WITH_SEPTICAEMIA_IN_A_HEALTHY_ADULT_GENTLEMAN/links/5db15cd792851c577eba73a1/A-SUCCESSFUL-SALVAGE-STORY-BURKHOLDERIAPSEUDOMALLEI-PNEUMONIA-WITH-SEPTICAEMIA-IN-A-HEALTHY-ADULT-GENTLEMAN.pdf
2019	2012 - 2018	Kerala	Kerala Institute of Medical Sciences (KIMS), Trivandrum	Kerala(10), Tamil Nadu (8)	18		1		14	2										5	2				15	3			9										Elsa George	https://japi.org/article/files/melioidosis-a-case-series-from-kerala.pdf
2018		Kerala	Government Medical College, Kottayam		1				1																										1		SJ	Septicemic Melioidosis in a Diabetic Patient from a Tertiary Care Centre in Kerala	Netto Jacob	https://www.iomcworld.org/open-access/septicemic-melioidosis-in-a-diabetic-patient-from-a-tertiary-care-centre-in-kerala-47279.html
2018		Kerala	Believers Church Medical College, Thiruvalla	Pathanamthitta district	1				1											1				43	1											Shopowner	SJ	Are we missing the diagnosis of disseminated melioidosis? An unusual presentation of melioidosis with prostatic abscess	Jose, Reena Anie; Alexander, Vipin Sam; Jacob, Anjali Anne; Mathew, Renu	https://journals.lww.com/jacm/fulltext/2018/20010/are_we_missing_the_diagnosis_of_disseminated.10.aspx
2018		Kerala	Rajagiri Hospital, Chunangamveli, Aluva; Aster Medcity, Kochi		1				1															42		1											SJ	Melioidosis: An Emerging Infectious Disease as a Cause of Parotid Abscess: A Case Report	Reshmi M. Nair, Sonya Joy, Dhanya Elappulli KrishnaMurthy	https://www.jcdr.net/articles/PDF/11796/32614_CE(RA1)_F(T)_PF1(SH_AnG)_PFA(AnG)_PN(SS).pdf
2017		Kerala	Amrita Institute of Medical Sciences, Kochi, Kerala and Apollo Hospital, Bangalore		1			Type 2 DM	1															64	1		Male										SJ	Arthroscopic Management of a Rare Case of Melioidotic Septic Arthritis of the Ankle in a New Endemic Area on the Southwest Coast of India A Case Report	Nair, Ayyappan Vijayachandran DNB(Ortho); Menon, Vidya MD; Kumaran, Chandrababu K. MS; Khan, Prince Shanavas MS; Kochukunju, Bhaskaran V. MS; Kurian, Nishant MS	https://doi.org/10.2106/jbjs.cc.16.00183	Farmer. Melioidotic septic arthritis of the ankle and secondary osteomyelitis
2016		Kerala	M.E.S. Medical College, Perinthalmanna		1																			60	1			1									SJ	Melioidosis with endocarditis and massive cerebral infarct	Abdulla M.C. , Alungal J.	https://www.embase.com/records?subaction=viewrecord&id=L609355625
2016		Kerala	Institute of Chest Diseases, Kozhikode, Govt Medical College		1			Diabetes	1															68		1	Female										Manaswini	Cutaneous melioidosis	M. Amrutha , T.P. Rajagopal	https://doi.org/10.1093/qjmed/hcv174
2015		Kerala	Muslim Educational Society Medical College, Perinthalmanna, Kerala		1			Diabetic	1															52	1		Male										SJ	Pleuropulmonary melioidosis with osteomyelitis rib	Neliyathodi, Suhail; Thazhathethil, Abdul Nazar; Pallivalappil, Lisha; Balakrishnan, Deepu	https://doi.org/10.4103/0970-2113.148456	Alcoholic
2014		Kerala	Amrita Institute of Medical Sciences and Research Centre, Kochi		2																																SJ	Emerging drug resistance in melioidosis	Pillai M.P. , Faizal B.P. , Urs V.D.	https://www.embase.com/records?subaction=viewrecord&id=L604055142
2014		Kerala	Amrita Institute of Medical Sciences, Cochin		1				1															58	1												SJ	Multifocal Bone and Visceral Melioidosis in a Cirrhotic Patient Identified by 99mTc MDP Bone Scan	Padma Subramanyam and Shanmuga Sundaram Palaniswamy	https://www.ajtmh.org/view/journals/tpmd/90/2/article-p191.xml	hepatic cirrhosis; systemic melioidosis
2014		Kerala	MES Medical College, Perintalmanna, Kerala and Fr. Muller Medical College, Mangalore, Karnataka		1			None	0															48		1	Female										SJ	Subcutaneous surprise	Rp Jakribettu, R Boloor, R D'Souza, S Aithala	https://pubmed.ncbi.nlm.nih.gov/24669344/	Housemaker
2013		Kerala	Government Medical College, Thiruvananthapuram, Kerala, India.		1			Diabetes	1															47	1		Male										SJ	Splenic abscess due to chronic melioidosis in a patient previously misdiagnosed as tuberculosis	Sojan George Kunnathuparambil, Shanid Abdul Sathar, Devang Chandrakanth Tank, Srijaya Sreesh, Madhav Mukunda, Premaletha Narayanan, Kattoor Ramakrishnan Vinayakumar	https://www.ncbi.nlm.nih.gov/pmc/articles/PMC3959514/	reformed smoker and a chronic alcoholic
2007		Kerala	Medical College Calicut, Karuppal House, Mukkam Post, Calicut District		1				1															32	1												SJ	Burkholderia pseudomallei – A rare cause for septic arthritis	Raju Karuppal, Anwar Marthya , Sudarsana Justus , Chathoth Meethal Kumaran , Gopinathan Padinjareyil	https://www.sciencedirect.com/science/article/pii/S1297319X07002400?via%3Dihub
2023		Madhya Pradesh	Mahatama Gandhi Memorial Medical College, Indore, All India Institute of Medical Sciences, Bhopal		7				7																7												SJ	Melioidosis as a Mystique Infection: A Study From Central India	Vaibhav Yadav, Akash Pawar, Mahadev Meena, Sagar Khadanga, Ayush Gupta, Tarini Prasad Dandasena, Abhishek Singhai, Rajnish Joshi, Saurabh Saigal, Mahendra Atlani	https://assets.cureus.com/uploads/original_article/pdf/177918/20230913-10699-pi25lz.pdf
																								45											1
																								48											1
																								42												Driver
						1																		45
																								57
																								43												Scientist at Microbiology Lab
																				1				32
2023		Madhya Pradesh	All India Institute of Medical Sciences, Bhopal		5															3																	SJ	Diabetes-Driven Dilemma: Tackling The Rise of Melioidosis in India	Verma, Rashmi; Gupta, Ayush; kakuru, Kavyanjali; Bhagat, Abhinav Chandra; Tiwari, Arpit; Sampath, Ananyan	https://jazindia.com/index.php/jaz/article/view/1271?articlesBySimilarityPage=6	4 out of 5 cases were reported in the rainy season
						1																		Middle age	1				1	1					1						left humerus osteomyelitis with ARDS and septic shock
																								Middle age	1											Watchman					Liver and Splenic abscess
						1			1															67	1																Left ureteric calculi with mild HUN and urosepsis
																								43	1											Forest officer					Melioidotic arthritis of left elbow
																								21	1																Skin abscesses with disseminated infection (spleen, lung, skin)
2023		Madhya Pradesh	All India Institute of Medical Sciences, Bhopal		1																			55		1	Female										SJ	Acute Pneumonia Like Illness and Sepsis in India: Is it Time to Suspect Pulmonary Melioidosis?	Ananyan Sampath, M Sukumar, Penuboina Tejaswini, Ayush Gupta, Sagar Khadanga	https://pubmed.ncbi.nlm.nih.gov/37065362/
2015		Madhya Pradesh	AIIMS, Bhopal, Madhya Pradesh and Hi-Tech Medical College, Bhubaneswar, Odisha		1			Not reported	0															48	1		Male										SJ	Melioidosis as a Cause of Acute Abdomen in Immuno-Competent Male from Eastern India	Tadepalli Karuna, Sagar Khadanga​,, Dharmendra Dugar, Biyanka Sau, Priyadarshini Bhoi	https://doi.org/10.4103/0974-2727.154800	Patient from West Bengal, ceftazidime resistant
2023		Maharashtra	Terna Medical College and Specialty Hospital, Navi Mumbai	Panvel, Navi Mumbai	1				1															65		1											SJ	An Unusual Differential Diagnosis of Sarcoma	Venkatesh Yatakarla, Manisha Biswal, Swapnil Patil	https://erwejournal.com/content/pdf/Article_id_20149_An_Unusual_Differential_Diagnosis_of_Sarcoma.pdf
2023		Maharashtra	ALEXIS Hospital, Nagpur		1	1																		28	1						1						SJ	Septicemic Melioidosis: In a Immunocompetent Host: A Case Report	Nitin D. Wadaskar​, Devendra Khairnar	https://vjim.org/septicemic-melioidosis-in-a-immunocompetent-host-a-case-report/
2023		Maharashtra	Jupiter Hospital, Pune	Konkan region	1	1			1											1				36	1			1	1								SJ	The dangerous safety pin: Melioidosis	Aashna Gandhi; Shivraj Hunge; Yogya Jha; Geethu Joe; Rajeev Soman	https://jcimcr.org/pdfs/JCIMCR-v4-2443.pdf
2023		Maharashtra	PD Hinduja Hospital and Medical Research Centre, Veer Savarkar Marg, Mahim West, Mumbai		1	1			1					1										Middle age	1												SJ	A fatal misidentification: Burkholderia pseudomallei misidentified as Acinetobacter spp		https://www.sciencedirect.com/science/article/abs/pii/S0255085723001822?casa_token=9Vgq7wdrQoYAAAAA:YkyRNzkZjbNaButV1qJnT2XZEMbWDvDRoyffkh95sWKn2tT-2NlYikMmx9Ir1oBCZbtTK4tlJm5R
2023		Maharashtra	S. L. Raheja Hospital, Fortis Associate, Mahim, Mumbai		1	1			1															44	1		Male		1								SJ	‘Meliodiosis’ complicated with guillain-barre syndrome: A case report	Sanjith Saseedharan; Nikhil Kulkarni; Kanchan Paradkar	https://jcimcr.org/pdfs/JCIMCR-v4-2535.pdf	history of travelling to western coastal regions of Maharashtra
2023		Maharashtra	PD Hinduja Hospital and Medical Research Centre, Veer Savarkar Marg, Mahim West, Mumbai, India-400016	Mumbai	1				1															Middle age	1		Male	1	1				1				SJ	Ceftazidime-resistant Burkholderia pseudomallei masquerading as isolated atypical neuromelioidosis	Umang Agrawal, Ayesha Sunavala, Viplov Vaidya, Rohan Roy, Shaoli Basu, Lizanne Drego, Anjali Shetty, Camilla Rodrigues, Ketan Desai	https://pubmed.ncbi.nlm.nih.gov/36192257/	travelled to Lonavala during the monsoons and gave history of indoor swimming in a chlorinated pool
2022		Maharashtra	Kokilaben Dhirubhai Ambani Hospital and Medical Research Institute, Mumbai	Mumbai	1				1															23	1												SJ	The mystery behind a 1000 day fever in a young male	Tanu Singhal, Rajendra Sonawane, Bijal Kulkarni , Abhijit Raut , Rajeev Soman	https://www.sciencedirect.com/science/article/abs/pii/S0255085722001438?via%3Dihub
2022		Maharashtra	DR L H HIRANANDANI HOSPITAL, POWAI, PULMONARY AND SLEEP MEDICINE, MUMBAI		1	1			1															66	1												SJ	UNRESPONSIVE TUBERCULOSIS: THINK BEYOND MULTIDRUG RESISTANCE	S. MEHTA, A. CHITNIS	https://journal.chestnet.org/article/S0012-3692(21)04574-8/fulltext
2021		Maharashtra	MIMSR Medical College, Latur		1	1																		70		1											SJ	Pulmonary Melioidosis Masquerading as Tuberculosis: A Case Report	Shital Patil , Gajanan Gondhali	https://www.ejgm.co.uk/article/pulmonary-melioidosis-masquerading-as-tuberculosis-a-case-report-11064
2021		Maharashtra	Grant Medical College and Sir JJ Hospital, Mumbai						1															56		1		1									SJ	Neuromeliodosis-A Tropical Illness Presenting as Meningoencephalitis with Unusual Brain Imaging	Nagendra, Shashank; Shah, Arjun Gaurang	https://pubmed.ncbi.nlm.nih.gov/33911394/
2022		Maharashtra	PD Hinduja National Hospital & Medical Research Centre, Mumbai, India.		1			Systemic lupus erythematosus	0															31		1	Female										SJ	Melioidosis: Missed opportunities and opportunistic pathogens	Umang Agrawal, Rohini Samant, Jatin Kothari, Ayesha Sunavala	https://doi.org/10.1016/j.mjafi.2021.04.011	Location of patient has not revealed
2018		Maharashtra	S.L. Raheja, A Fortis Associate Hospital, Mahim, Mumbai		1																			72	1												SJ	Burkholderia pseudomallei: Liver Abscess in a Diabetic Patient from Western India	Dhruv Kamlesh Mamtora, Anita Mathew Davis, Mohan Koppikar, Nikhil Cunha, Pallavi Bhalekar	https://www.jcdr.net/ReadXMLFile.aspx?id=11275
2015		Maharashtra	AFMC, Pune; Command Hospital, Pune	Dehradun	1																			51	1												SJ	Disseminated melioidosis: a case report	Alina Singh , Naveen Grover , Salil Gupta , Puneet Bhatt and Ajay Sahni	DOI:10.1097/MRM.0000000000000034
2015		Maharashtra	Hinduja Hospital and MRC, Mahim, India.		3			i- Diabetic , ii- Diabetic, Chronic osteomyelitis , iii- Diabetic																i- 43, ii- 63 , iii- 48	2	1	i- Male, ii- Male, iii- Female										SJ	Musculoskeletal melioidosis: An under-diagnosed entity in developing countries	Hitendra G. Patil, Manit Gundavda, Vivek Shetty, Rajeev Soman, Camilla Rodriques, Vikas M. Agashe	https://doi.org/10.1016/j.jor.2015.08.001	i- e had travelled to mines in Goa, iii- developed ARDS with multiorgan failure and went in hypercalemic arrest on 4th postoperative day, did not survive
									1
									1
									1
2013		Maharashtra	Dhruv Pathology and Molecular Diagnostic Laboratory, Nagpur, Maharashtra, India.		1			Diabetic	1															43	1		Male										SJ	Chronic suppurative joint effusion due to burkholderia pseudomallei A case report	Deshmukh, Madhavi; Mundhada, Shailendra	https://doi.org/10.4103/0377-4929.125373	Farmer
2012		Maharashtra	Seth GS Medical College and KEM Hospital, Mumbai		1			Type 2 DM	1															52	1		Male										SJ	Disseminated melioidosis presenting as septic arthritis	Anjali Rajadhyaksha, Archana Sonawale, Shruti Khare, Rahul Jankar	https://www.researchgate.net/profile/Chetan-Kalal/publication/235626741_Disseminated_melioidosis_presenting_as_septic_arthritis/links/57b44d2608aeddbf36e6d983/Disseminated-melioidosis-presenting-as-septic-arthritis.pdf	From Ratnagiri, rare combination of septic arthritis and abscesses in the chest wall, liver and subcutaneous tissue
1994		Maharashtra	Preventive and Social Medicine, and Paediatrics, BJ Medical College, Pune		12																																SJ	Outbreak of plague-like illness caused by Pseudomonas pseudomallei in Maharashtra, India	R Bharadwaj, A Kagal, S K Deshpandey, S A Joshi, P M Khare, A R Junnarkar, M A Phadke	https://pubmed.ncbi.nlm.nih.gov/7527114/	64 patients with acute lymphadenitis were admitted to Sassoon General Hospital, 32 of whom were children. Lymph-node aspirates from 40 patients were cultured. 12 of these (30%) samples yielded Pseudomonas pseudomallei.
1991		Maharashtra	Lokmanya Tilak Municipal Medical College and General Hospital, Mumbai		1																																SJ	Melioidosis in India	K R Raghavan 1, R P Shenoi, F Zaer, R Aiyer, P Ramamoorthy, M N Mehta	https://pubmed.ncbi.nlm.nih.gov/2055637/	first case reported in India
2023		Odisha	All India Institute of Medical Sciences, Bhubaneswar		15		1		13							5				1		3			15										2		SJ	Clinical Spectrum of Pulmonary Melioidosis From an Eastern Indian Hospital	P. R. Mohapatra, S. Bhuniya, B. Behera, S. Mohanty, A. Mahapatra, S. Devi, S. K. Bal, S. Naik, S. Mohakud, M. Rahman, S. Ghosh, S. Padmaja, M. R. Vedala, G. Durgeshwar, A. Datta, M. Goud, P. Venkatachalam, D. Chatterjee, S. Sarkar, R. B. Shirgaonkar, A. Girija, S. Afshan, S. K. Mohanty, A. Moorthy	https://www.atsjournals.org/doi/pdf/10.1164/ajrccm-conference.2023.207.1_MeetingAbstracts.A5626
2023		Odisha	All India Institute of Medical Sciences, Bhubaneswar		6	3	3		5																			6									SJ	Craniospinal MRI Findings in Neuromelioidosis	Naik, Suprava; Bhoi, Sanjeev Kumar; Jha, Menka; Kumar, Mukesh	https://journals.lww.com/neur/fulltext/2023/71010/craniospinal_mri_findings_in_neuromelioidosis.20.aspx
2023		Odisha	All India Institute of Medical Sciences, Bhubaneswar		1				1							1								48		1		1									SJ	A Case-Based Review of Management of CNS Melioidosis	Debajyoti Datta, Arunkumar Sekar, Ashis Patnaik, Srujana Mohanty	https://www.thieme-connect.com/products/ejournals/html/10.1055/s-0043-1776736
2023		Odisha	Kalinga Institute of Medical Sciences, Bhubaneswar		1				1															41	1										1		SJ	Coexistence of blaNDM and blaOXA-48 Genes in Carbapenem-Resistant Burkholderia pseudomallei Isolated From Pus: A Rare Phenomenon	Gaurav Verma, Nipa Singh, Ambika Mohanty, A. Raj Kumar Patro, Dipti Pattnaik	https://assets.cureus.com/uploads/case_report/pdf/205536/20240116-24107-155flfk.pdf
2023		Odisha	All India Institute of Medical Sciences, Bhubaneswar 751019		1				1											1				63	1		Male								1		SJ	Coinfection of Melioidosis and Tuberculosis Causing Infective Lumbar Spondylodiscitis: A Rare Case Report	Mantu Jain, Harish V K Ratna, Srujana Mohanty, Somanath Padhi, Sujit Tripathy	https://pubmed.ncbi.nlm.nih.gov/37172118/	Rare coexistence of melioidosis and tuberculosis; infective spondylodiscitis
2022		Odisha	All India Institute of Medical Sciences, Bhubaneswar 751019		1			Diabetic	1															48	1		Male										SJ	Post-COVID-19 vaccination shoulder abscess and pleuroparenchymal pulmonary lesion due to Burkholderia pseudomallei	Srujana Mohanty, Prasanta Raghab Mohapatra, Sujata Devi, Swarnatrisha Saha	https://doi.org/10.1016/j.idcr.2022.e01457	vaccinated with COVID-19 vaccine on his left deltoid, one week before the onset of the swelling
2021		Odisha	All India Institute of Medical Sciences, Bhubaneswar		1				1															42		1											SJ	A Case vignette of melioidosis pneumonia as Covid mimic: Role of microbiology laboratory in accurate diagnosis	Bijayini Behera , Shehnaz Firdaus , Gayatree Nayak , Anjuna Radhakrishnan , Rajesh Kumar , Baijayantimala Mishra , Ashoka Mahapatra	https://www.sciencedirect.com/science/article/pii/S0255085721043188?via%3Dihub
2021	July 2018 to March 2020	Odisha	All India Institute of Medical Sciences, Bhubaneswar		33																																SJ	Clinico-microbiological analysis of hospitalized melioidosis cases with sepsis and/or pneumonia: A single -center, Pro- spective study from Eastern India	Anjuna Radhakrishnan , Bijayini Behera , Baijayantimala Mishra , Prasanta Raghab Mohapatra	https://www.sciencedirect.com/science/article/pii/S0255085721044832?via%3Dihub
2021	July 2018 to March 2020	Odisha	All India Institute of Medical Sciences, Bhubaneswar, Odisha 751019, India.		33		7		15					1						11				4 to 75	24	9											SJ	Clinico-microbiological description and evaluation of rapid lateral flow immunoassay and PCR for detection of Burkholderia pseudomallei from patients hospitalized with sepsis and pneumonia: A twenty-one months study from Odisha, India	Anjuna Radhakrishnan, Bijayini Behera, Baijayantimala Mishra, Prasanta Raghab Mohapatra, Rajesh Kumar, Arvind Kumar Singh	https://doi.org/10.1016/j.actatropica.2021.105994
2021	August 2018 to July 2020	Odisha	All India Institute of Medical Sciences, Bhubaneswar, Odisha 751019, India.		34		1		10											4				≤ 18 (5), 18-60(26), >60(3)	24	10									2	Laborer(12), Military personnel (2), Driver(2), Farmers (2), Homemaker(8), Student(5), Office worker (2), Teacher(1)		Identification and Characterization of Burkholderia pseudomallei from Localized Pyogenic Infections in Eastern India: A Clinico-Microbiological Study	Prashanth Purushotham, Srujana Mohanty , Preetam Chappity, Tushar Subhadarshan Mishra, Ashoka Mahapatra	https://www.ncbi.nlm.nih.gov/pmc/articles/PMC8045605/
2020		Odisha	Utkal Institute Of Medical Science, Bhubaneswar		2				2																												SJ	Melioidosis- Report of Two Cases	Biswabikash Mohanty, Amitav Rath , Sidharth Sankar Sahoo and Sudhir Pattnaik	https://www.onlinescientificresearch.com/articles/melioidosis-report-of-two-cases.pdf
																								55
																								33
2020		Odisha	Ophthalmic Plastic Surgery Service, LV Prasad Eye Institute, Bhubaneswar		1																	1		28	1												SJ	Costal tubercular osteomyelitis presenting as an orbital abscess	Monalisha Pattnaik, Devjyoti Tripathy	https://www.tandfonline.com/doi/full/10.1080/01676830.2020.1835995
2020		Odisha	All India Institute of Medical Sciences, Bhubaneswar, Odisha 751019, India.		9			i- DM, ii- not mentioned, iii- not mentioned, iv- not mentioned, v- not mentioned, vi- not any, vii- not mentioned, viii- not mentioned, ix- diabetic	1															i- 49, ii- 27, iii- 30, iv- 17, v- 31, vi- 5, vii- 35, viii- 18, ix- 53	3	6	i-Female, ii- Female, iii- male, iv- female, v- female, vi- female, vii- female, viii- male, ix- male										SJ	Melioidosis of the Head and Neck: A Case Series from Eastern India	Srujana Mohanty ,Saurav Sarkar and Baijayantimala Mishra	https://doi.org/10.3390/idr12030011	9 case reports in one publication, includes a child, student, working, farmer and housewives
									0
									0
									0
									0
									0
									0
									0
									1
2020	March 2019 to August 2019	Odisha	All India Institute of Medical Sciences, Bhubaneswar.		4																																SJ	Melioidosis, the great mimiker: A case series	R. Mohanty, R. Kumar, A. Behera, R. Seal	https://www.ijidonline.com/article/S1201-9712(20)31173-5/fulltext
									1															50	1
									1															73	1
									1															32	1
									1															55	1
2020		Odisha	All India Institute of Medical Sciences, Bhubaneswar.		2																																SJ	Melioidosis: A rare cause of liver abscess	Manas Panigrahi, Mohd Imran Chouhan, Hemanta Kumar Nayak, Subash Chandra Samal, Srujana Mohanty, Shivam Sethi	https://link.springer.com/article/10.1007/s12664-020-01133-9
																								39		1
									1															42	1
2020		Odisha	All India Institute of Medical Sciences, Bhubaneswar.		2			i- uncontrolled diabetes & hypertension, ii- Diabetes & hypertension	1															i- 66, ii- 74	2		i- male, ii- male										SJ	Utility of endobronchial ultrasound guided trans-bronchial needle aspiration in diagnosis of melioidosis - case series and review of literature Authors Mujeeb Rahman K.K	Mujeeb Rahman K.K, Sourin Bhuniya, Bijayini Behera, Prasanta Raghab Mohapatra, Rajesh Kumar, Anjuna Radhakrishnan	https://doi.org/10.4081/monaldi.2020.1221	ii- a non smoker and physician
									1
2019	2015 to 2017	Odisha	AIIMS, Bhubaneswar, Odisha, India	West Bengal(4), UP(2), Odisha(41); (17-Khordha)	47		7		34																35	12												Melioidosis in Odisha: A Clinico-Microbiological and Epidemiological Description of Culture-Confirmed Cases over a 2-Year Period	Bijayini Behera, Srujana Mohanty, Ashoka Mahapatra, Vinay Kumar Hallur, Baijayantimala Mishra, Anupam Dey, Rajesh Kumar, Tushar K. Mishra, Prakash K. Sasmal, Mithilesh Sinha, Prasant R. Mohapatra, Manoj K. Panigrahi, C. Preetam, Rashmi Ranjan Das	https://www.sciencedirect.com/science/article/pii/S0255085720312986	Bacteriamic(26), Non Bacteraemic(21)
2019		Odisha	KIMS, Bhubaneswar		4																																SJ	Burkholderia Infections in Diabetic Section Patients Emerging as a Challenge for Physicians: A Case Series	SHUBHRANSU PATRO, SUDHANSU SEKHAR PANDA, DEBASHISH MISHRA, SONAPURAM KEERTHI	https://www.researchgate.net/profile/Shubhransu-Patro/publication/331407573_Burkholderia_Infections_in_Diabetic_Patients_Emerging_as_a_Challenge_for_Physicians_A_Case_Series/links/5c77e2fda6fdcc4715a2bb4c/Burkholderia-Infections-in-Diabetic-Patients-Emerging-as-a-Challenge-for-Physicians-A-Case-Series.pdf
									1															52	1
																								41	1
									1															68	1
									1															45	1
2019		Odisha	AIIMS, Bhubaneswar, Odisha, India		1			Type 2 Diabetes Mellitus	1															68		1	Female	1									MM	Isolated Cerebellar Abscess by Burkholderia pseudomallei in an Immunocompromised Host: A Rare Case	Mahapatra, Ashoka; Dhal, Sagarika; Bansal, Sumit; Turuk, Jyotirmayee; Choudhury, Snigdharani; Mishra, Pritinanda	DOI: 10.4103/0028-3886.266238	Neuromelioidosis; Gross Total Excision of left cerebellar abscess, which was sent for biopsy, aerobic and anaerobic cultures
2019		Odisha	All India Institute of Medical Sciences, Bhubaneswar, IND		1			Uncontrolled Diabetes, chronic obstructive pulmonary disease, chronic kidney disease	1															28	1		Male										MM	Spinal Epidural Abscess in Melioidosis: A Rare Case Report from Eastern India	Vinay Prabhat, Amrit Gantaguru, Sudarsan Behera, Rajesh Rana, Gurudip Das	doi:10.7759/cureus.4187	Neuromelioidosis: Spinal Epidural Abscess. Was already being treated for B. pseudomallei.
2016		Odisha	AIIMS, Bhubaneswar, Odisha, India		1			Diabetic	1															58	1		Male										SJ	A Case of Systemic Melioidosis: Unravelling the Etiology of Chronic Unexplained Fever with Multiple Presentations	Srujana Mohanty,Gourahari Pradhan,Manoj Kumar Panigrahi,Prasanta Raghab Mohapatra andBaijayantimala Mishra	https://doi.org/10.5603/piap.2016.0012	Systemic melioid, Office employee, admitted to hospital in mid-September 2015, renovation of his toilet 15 days prior to the onset of symptoms, for which he was going to open fields for defecation, though with proper footwear.
2023	January 2018 to June 2021	Puducherry	Jawaharlal Institute of Postgraduate Medical Education and Research, Puducherry, India.		70	10	35		55											43					63	7			55	46					42	Construction workers (9)	SJ	Clinical Profile and Predictors of Mortality among Patients with Melioidosis	Raj, Sruthi; Sistla, Sujatha; Sadanandan, Deepthy M.; Kadhiravan, Tamilarasu; Rameesh, Basheer Mohamed Syed; Amalnath, Deepak	https://journals.lww.com/jgid/fulltext/2023/15020/clinical_profile_and_predictors_of_mortality_among.6.aspx
2023		Puducherry	Jawaharlal Institute of Postgraduate Medical Education and Research, Puducherry, India.		1		1																	25		1	Female										SJ	A rare and fatal case of tubo-ovarian abscess due to Burkholderia pseudomallei presenting as puerperal sepsis	Maanasa Bhaskar M​, Soundarya Rajamanikam, Sruthi Raj, Sujatha Sistla and Kubera Siddappa Nichanahalli	https://www.microbiologyresearch.org/content/journal/acmi/10.1099/acmi.0.000500.v3	death due to septic shock with disseminated intravascular coagulation secondary to puerperal sepsis
2022		Puducherry	PIMS, Kalapet, Puducherry		1																			63	1												SJ	An Eight Year Clinico-Microbiological Retrospective Study on Brain Abscesses in India	Meghna Chetty, Biswas Rakhi, Kannambath Rachana, Sistla Sujatha, and Gopalkrishnan Muthu Srinivasan	https://journals.sagepub.com/doi/10.1177/11786361221106111	Road accident
2022		Puducherry	Jawaharlal Institute of Postgraduate Medical Education and Research, Puducherry, India.		1		1																	25		1	Female										SJ	A rare and fatal case of puerperal sepsis due to Burkholderia pseudomallei	Maanasa Bhaskar M, Soundarya Rajamanikam, Sruthi Raj, Sujatha Sistla and Kubera Siddappa Nichanahalli	https://www.microbiologyresearch.org/content/journal/acmi/10.1099/acmi.0.000500.v1
2021	5 years	Puducherry	Jawaharlal Institute of Postgraduate Medical Education and Research, Puducherry, India.		34		12																		19	1											SJ	Melioidosis: A 5-year Review from a Single Institution in Pondicherry	Sharma G, Viswanathan S	https://europepmc.org/article/med/34585891	Case records of only 20 patients (M=19, F=1) could be traced. Patients who died were older and had a longer duration of symptoms, had higher total leukocyte counts, higher platelet counts, and more severe hepatic and renal dysfunction compared to those who survived.
2021		Puducherry	Jawaharlal Institute of Postgraduate Medical Education and Research.	Thiruvanamalai, Tamil Nadu	1									1		1								65	1				1	1					1		SJ	Melioidosis complicated with pericardial effusion - An emerging disease with a rare presentation	Monika Sivaradjy, Lokesh Koumar, Lakshmi Shanmugam, Ketan Priyadarshi, Deepanjali Surendran, Apurba Sankar Sastry	https://www.researchgate.net/profile/Monika-Sivaradjy/publication/352742940_Melioidosis_complicated_with_pericardial_effusion_-_An_emerging_disease_with_a_rare_presentation/links/61016f84169a1a0103c17fe6/Melioidosis-complicated-with-pericardial-effusion-An-emerging-disease-with-a-rare-presentation.pdf
2021		Puducherry	Jawaharlal Institute of Postgraduate Medical Education and Research.	Vadalur	1				1															40	1										1		SJ	A Rare Case Report of Splenic Abscess Caused by Burkholderia pseudomallei Progressing to Disseminated Melioidosis	Lakshmi Shanmugam , Priyadarshi Ketan , Stanley Pheba , Monika Sivaradjy , S. Balamurugan , Elamurugan Thirthar Palanivelu and Sastry Apurba Sankar	https://www.ijcmas.com/10-11-2021/Lakshmi%20Shanmugam,%20et%20al.pdf
2021		Puducherry	Jawaharlal Institute of Postgraduate Medical Education and Research.		1			Diabetes	1															30	1		Male										SJ	Pulmonary melioidosis complicating foreign body aspiration in a young adult	Mahesh Babu Vemuri, Archana Malik, Madhusmita Mohanty Mohapatra, Sujatha Sistla, Shahana Madan Purath, Sruthi Raj, Manju Rajaram	https://doi.org/10.1002/rcr2.819	chronic alcohol consumption
2021	January 2014 and March 2018	Puducherry	Pondicherry Institute of Medical Sciences, Kalapet, India.		31				26											18				>18	27	4									20			Melioidosis: distinctive clinico-epidemiological characteristics in southern India	Basheer A, Iqbal N, C S, Kanungo R, Kandasamy R.	https://journals.sagepub.com/doi/full/10.1177/0049475520943698	pulmonary(9), deep seated abscess(7), neuro(4), genitourinary(2), sepsis (3), chronic infection (3)
2020		Puducherry	Jawaharlal Institute of Postgraduate Medical Education and Research, Puducherry, India.		1			Not reported	0															10	1		Male										SJ	MRI findings in a child with neuromelioidosis	Kaushik Maulik, Gulrej Nisar Shaikh, Ananthanarayanan Kasinathan, Venkatesh Chandrasekaran, Narayanan Parameswaran, and Niranjan Biswal	https://doi.org/10.1212/wnl.0000000000010835
2018		Puducherry	Pondicherry Institute of Medical Sciences, Puducherry		1				1															46	1												SJ	Bilateral Pneumothorax-rare Manifestation of Melioidosis	Allen Aloysius D’Silva, Jayasenan Jayannan, Ali Hazan Karnam, Sanjay R Nair, Natarajan Vasanthi	https://jcdr.net/article_fulltext.asp?issn=0973-709x&year=2018&volume=12&issue=9&page=OD05&issn=0973-709x&id=12057
2018		Puducherry	Pondicherry Institute of Medical Sciences, Puducherry	rural Tamil Nadu	1				1															40	1												SJ	Lid abscess: An unusual presentation of melioidosis	Bhagwati Wadwekar, Rohan Suresh Ninan, Sandhya Bhat, Sheela Devi, Ramaya SR, and Reba Kanungo	https://www.researchgate.net/profile/Bhagwati-Wadwekar/publication/326154728_Lid_abscess_An_unusual_presentation_of_melioidosis/links/5b557e45a6fdcc8dae3c2267/Lid-abscess-An-unusual-presentation-of-melioidosis.pdf
2017		Puducherry	(JIPMER) , Pondicherry , India		1				0															0.83		1	Female										SJ	Brainstem micro-abscesses caused by Burkholderia pseudomallei in a 10-month-old infant: a case report	M Prasanna Kumar, Sriram Krishnamurthy, V S Venkateswaran, Subramanian Mahadevan, M Lalitha, Sujatha Sistla, K Nagarajan	https://doi.org/10.1080/20469047.2016.1198560	10 months; Infant case, Brainstem micro-abscesses. At 5-month follow-up, the child had no residual neurological deficits.
2016		Puducherry	Jawaharlal Institute of Postgraduate Medical Education and Research, Puducherry, India.		1				1															44	1				1	1					1		SJ	Septic arthritis caused by Burkholderia pseudomallei	Thabah M. , Naveen K. , Sivabal V.	https://www.embase.com/records?subaction=viewrecord&id=L612376688
2013		Puducherry	Pondicherry Institute of Medical Sciences, Ganapthichettikulum, Kalapet, Puducherry		1			Diabetes	1															37	1		Male										SJ	Esther Paul, M Sudhagar, S Anandhalakshmi, Shanthi Mathias	A case report of melioidosis in a diabetic patient in a union territory	https://pmc.ncbi.nlm.nih.gov/articles/PMC3767027/
2013		Puducherry	JIPMER, Puducherry		1			total abdominal hysterectomy with bilateral salpingo-oophorectomy for ovarian mucinous cystadenocarcinoma	0															55	1		Male										SJ	Melioidosis Presenting as Pseudomyxoma Peritonei: Yet Another Pretense of the Great Mimicker: An Unreported Entity	Raghavan Velayutham Sugi Subramaniam, Vilvapathy Senguttuvan Karthikeyan, Sarath Chandra Sistla, S. Manwar Ali, Sujatha Sistla, Duvuru Ram, and Rengasamy Sudhagar	https://doi.org/10.1089/sur.2012.140
2012		Puducherry	JIPMER, Puducherry		1			None	0															50	1		Male										SJ	Melioidosis of Chest Wall Masquerading as a Tubercular Cold Abscess	VilvapathySenguttuvan Karthikeyan, Krishnamachari Srinivasan, Gopal Balasubramaniam, RameshKapil Chakravarti, NelamangalaRamakrishnaiah Vishnu Prasad	https://doi.org/10.4103/2006-8808.110254	Farmer, TB treatment
2013		Puducherry	JIPMER, Puducherry		1			Not reported	0															33	1		Male										SJ	Intra-Abdominal Melioidosis Masquerading as a Tubercular Abdomen: Report of a Rare Case and Literature Review	Raghavan Velayutham Sugi Subramaniam, Vilvapathy Senguttuvan Karthikeyan, Sarath Chandra Sistla, Sheik Manwar Ali, Sujatha Sistla, Nandhagopal Vijayaraghavan, and Duvuru Ram	https://doi.org/10.1089/sur.2011.136	Didn't survive
2012		Puducherry	Sri Manakula Vinayagar Medical College and Hospital, Madagadipeth, Puducherry		1			Not reported	0															58	1		Male										SJ	Burkholderia pseudomallei infection in a healthy adult from a rural area of South India	Anandraj, Vaithy K.; Priyadharshini, Anbarasu; Sunil, Shivekar S.; Ambedkar, Raj K.	https://doi.org/10.4103/0377-4929.107829	Rural area of South India
2009		Puducherry	JIPMER, Puducherry		1																			Pre term (35 weeks)		1	Female										SJ	NEONATAL MELIOIDOSIS: A CASE REPORT FROM INDIA	MJC Noyal, BN Harish, V Bhat , SC Parija	https://doi.org/10.4103/0255-0857.53213	Neonatal melioidosis (35 weeks)
2008		Puducherry	JIPMER, Pondicherry		1			Diabetes	1															around 50	1		Male										SJ	Burkholderia pseudomallei infection in a patient with diabetes presenting with multiple splenic abscesses and abscess in the foot: a case report	Rahul Dhodapkar, S Sujatha, K Sivasangeetha, G Prasanth & Subhash Chandra Parija	https://doi.org/10.1186/1757-1626-1-224
2023		Rajasthan	Fortis Escorts Hospital, Jaipur		1				1															36	1												SJ	Acute, Chronic, and Latent Infection with (Re)Activation Melioidosis	Arun Agarwal, Rajesh Samota, Aakanksha Agarwal, Utkarsh Shrivastava, Sunil Godara	https://www.ej-clinicmed.org/index.php/clinicmed/article/view/316	did a long walk of almost 30 km barefoot
2023		Rajasthan	All India Institute of Medical Sciences, Jodhpur		1	1			1											1				37	1												SJ	Melioidosis Presenting as Splenic Abscess: A Case Report	Pranav S. Kumar, Chhagan Lal Birda, Yadav Suresh Chand, Taruna Yadav, Ashish Agarwal	https://www.thieme-connect.com/products/ejournals/html/10.1055/s-0043-1768939
2014		Rajasthan	Fortis Escorts Hospital , Jaipur, Rajasthan		1			Not reported	0															49	1		Male										SJ	Septicaemic Melioidosis: Case Report from a Non-Endemic Area	Smita Sood, Raghuvir Singh Khedar, Shabbar HK Joad, Rajeev Gupta	https://doi.org/10.7860/jcdr/2014/9684.5257	Resistant to ceftazidime, No history of patient’s travel abroad or outside the state of Rajasthan could be elicited. However, when probed, the patient’s attendant provided a history of his bathing in spring water for 1½ h, 15d back (during the monsoon season) at a picnic spot in Sawai Madhopur (180 kms from Jaipur city)
2023		Tamil Nadu	Gleneagles Global Health City, Chennai		1	1			1															53	1												SJ	Melioidosis with Amoebic Coinfection Presenting as Multifocal Liver and Splenic Abscess	R. Aravind, Dinu Abirami Premkumar, Lokeshwari Gopal, Joy Varghese	https://journals.lww.com/ghep/_layouts/15/oaks.journals/downloadpdf.aspx?an=02274342-202303020-00007
2023		Tamil Nadu	Apollo Hospital, Greams Road, Chennai		3																																SJ	Melioidosis Spectrum of Presentation	Lawrence, H. Ria; Ramakrishnan, Gayathri Anur	https://journals.lww.com/jatn/fulltext/2023/06020/melioidosis__spectrum_of_presentation.8.aspx
				Assam					1															52		1
									1															44		1
				Tripura					1													1		55	1
2023		Tamil Nadu	Gleneagles Global Health City, Chennai		1				1							1				1				33	1			1									SJ	Neuromelioidosis Presenting as Cerebral Venous Thrombosis Requiring Emergency Decompressive Craniectomy and Prolonged Neurointensive Care	Nithya Panangadan, Ramanan Rajagopal, Mohanaselvi Sivaraman	https://www.scienceopen.com/document_file/fb6232e6-398f-477e-b0c0-5b26408866a5/API/ijccr-02-132.pdf
2023		Tamil Nadu	Government Kilpauk Medical College, Chennai		1	1	1		1															52		1											SJ	A case of melioidosis with hemoptysis: Strategies to isolate and identify Burkholderia pseudomallei	Therese Mary Dhason, Thyagarajan Ravinder, Usha Krishnan, Pavithra Ammanarasimman, Lavanya T. Kamalasekaran and Amutha Chellaiah	https://www.jmidonline.org/index.php?mno=302657426&html=1
2023		Tamil Nadu	Sri Ramachandra Institute of Higher Education and Research, Chennai		1				1											1				44	1										1		SJ	A Case Report on Septic Arthritis caused by Burkholderia pseudomallei	J Priyadharshini, M Marleena Banu, P Smrithi Ramya, Samuel Senita	https://www.jcdr.net/articles/PDF/18738/64073_CE[Ra1]_F(SL)_QC(AN_RDW_SS)_PF1(AG_OM)_PFA(AG_KM)_PN(KM).pdf
2023		Tamil Nadu	Sri Ramachandra Medical College and Research Institute, Chennai		1	1																		24		1	Female									Housewife	SJ	Haemophagocytic lymphohistiocytosis due to Burkholderia pseudomallei in a primigravida	Shaikh Mohammed Haroon Al Waseem, Tessa Antony, Suchitra Suresh, Sowmya Gopalan	https://pubmed.ncbi.nlm.nih.gov/37841105/	primigravida
2019		Tamil Nadu	Vadamalayan Multispeciality Hospital, Madurai		1			Type 2 DM	1															21		1	Female										Manaswini	Melioidosis	Annamalai, Anand K.; Padmini, Kothandaramaraju	https://doi.org/10.4103%2Fijmr.IJMR_2018_17
2023		Tamil Nadu	Velammal Medical College Hospital and Research Institute, Madurai		1				1											1	1	1		48	1			1							1		SJ	Pulmonary tuberculosis and neurologic melioidosis coinfection-first case report from Madurai	G Vithiya, T Rajendra , S Velvizhi, A Ramesh	https://www.sciencedirect.com/science/article/pii/S0255085723001743?via%3Dihub	coinfection of tuberculosis and neurologic melioidosis
2021	January 2015 to December 2019	Tamil Nadu	Velammal Medical College Hospital and Research Institute, Madurai		35		6																		28	7											SJ	Melioidosis in a Tertiary Care Center from South India—A 5-year Experience	Vithiya Ganesan, Mariappan Murugan, Raja Sundaramurthy, Geni VG Soundaram	https://www.ijccm.org/doi/pdf/10.5005/jp-journals-10071-23766
2021		Tamil Nadu	Sri Ramachandra Medical College and Research Institute, SRIHER, Chennai		1																			34	1												SJ	Role for Positron Emission Tomography-Computed Tomography in Melioidosis	Irfan Ismail Ayub, Dhanasekar Thangaswamy, Vidya Krishna, Kopula Sathyamoorthy Sridharan	https://pmc.ncbi.nlm.nih.gov/articles/PMC8481842/
2021		Tamil Nadu	Sree Balaji Medical College and Hospital, Chennai		1																			20	1												SJ	An Interesting Case of Melioidosis	Vijay, J., Vedamanickam, R. and Devi, K. S.	https://journaljpri.com/index.php/JPRI/article/view/7132
2021		Tamil Nadu	Sri Ramachandra Institute of Higher Education and Research, Ramachandra Nagar, Porur, Chennai		1		1																	32		1		1									SJ	Preferential Corticospinal Tract Involvement in a Case of Neuromelioidosis	Sundar Shanmugam, Rithvik Ramesh, Raj Kumar, Prabhu Radhan, Bodapati Pawan Kumar	https://pmc.ncbi.nlm.nih.gov/articles/PMC8965969/
2021	January 2008 and December 2019	Tamil Nadu	Christian Medical College, Vellore		18		3																															Neuromelioidosis: A Single-Center Experience with Emphasis on Imaging	Pavithra Mannam, Vanjare H Arvind, Maria Koshy, George M Varghese, Mathew Alexander, Sunithi M Elizabeth	https://www.ncbi.nlm.nih.gov/pmc/articles/PMC8299505/	(14 cranial and 4 spinal) with culture-confirmed neuromelioidosis
																								56	1
																								27	1
																								33	1
																								28		1
																								43	1
																								33		1
																								23		1
																								61	1
																								42		1
																								53	1
																								44	1
																								44	1
																								21	1
																								44	1
																								61	1
																								53	1
																								69	1
																								49	1
2021		Tamil Nadu	Dr. Rela Institute and Medical Centre, Chennai		2			i- chronic diabetic, ii- chronic diabetic & hypertensive	1															i- 47, ii- 62	2		Male										SJ	Unusual Presentations of Abdominal Melioidosis	Mohan, Vignesh Kumar; Rajesh, Komalavalli; Srinivas, Sripriya; Ravi, R.; Prabhakaran, Jimmy; Srinivasan, K.; Sundaramoorthy, Subha	https://doi.org/10.4103/jgid.jgid_129_20	i- native of Assam, active smoker & alcoholic ii- from Tamil Nadu
									1
2020		Tamil Nadu	Mehta Multispecialty Hospital Pvt. Ltd., Chennai		1									1										16		1											SJ	Challenges in Management of Disseminated Melioidosis with Endocarditis in a Patient with Chronic Kidney Disease	Adhiti Krishnamoorthy, Edwin Fernando, Prabhakar Dorairaj, Akshith Thimmaiah, D Suresh Kumar	https://pmc.ncbi.nlm.nih.gov/articles/PMC8023022/	CKD stage-5
2020		Tamil Nadu	MIOT Hospital, Chennai		4																																SJ	Whitmore’s disease: The great mimicker – A case series	Krishnarao Arthi, T Parameswaran Nisheeth, Narayanan Preethii, Chakravarthy Narasimhachar Srinivas	https://mansapublishers.com/index.php/ijcr/article/view/2183/1754
																								28	1																history of episodic asthma
																								55		1															history of episodic asthma
							1	diabetes, systemic hypertension, and bronchial asthma	1							1								53	1
							1		1															70	1
2020		Tamil Nadu	Kovai Medical Center and Hospital, Coimbatore		3																																SJ	Melioidosis—role of endobronchial ultrasound	Santhakumar Subramanian, Venugopal Jaganathan, Deepak T. Hari, Deepak Thangaraju	https://onlinelibrary.wiley.com/doi/full/10.1002/rcr2.634
									1													1		56	1
									1															55	1
									1															45	1
2020		Tamil Nadu	Apollo Hospitals, Chennai, Tamil Nadu, India.		2			i- DM, ii- Diabetes	1															i- 39, ii- 46	2		i- male, ii- male										SJ	18-Fluorine-Fluorodeoxyglucose Positron Emission Tomography–Computed Tomography in the Evaluation of the Great Masquerader Melioidosis A Case Series	Kulkarni, Pramukh; Shelley, Simon; Elangoven, Indirani M; Jaykanth, A.; Ejaz, Asra Patel; Rao, Nikita Sampathi	https://doi.org/10.4103/ijnm.ijnm_15_20	First one from Assam & second from Andaman and Nicobar
									1
2020	2007 and 2016	Tamil Nadu	Christian Medical College and Hospital, Vellore, Tamil Nadu		26				21				1			3				1				21-69	23	3												Melioidosis of the Musculoskeletal System	Rajamani Perumal , Abel Livingston, Sumant Samuel , Santhosh Kumar Govindaraju	https://www.ncbi.nlm.nih.gov/pmc/articles/PMC7098311/
2020		Tamil Nadu	Christian Medical College and Hospital, Vellore, Tamil Nadu		1			Hyperthyroidism	0															32		1	Female										MM	An uncommon cause of fever in a patient with hyperthyroidism	Gautam, Krishna P.; Lijesh, Kanakkankotil U.; Jude, John; Gupta, Riddhi D.,; Paul, Thomas V.	https://doi.org/10.4103/jfmpc.jfmpc_933_19	Blood culture and USG guided aspirate of liver lesion. Another lesion in spleen noted
2019	December 2010 to July 2012	Tamil Nadu	Christian Medical College and Hospital, Vellore		16																																SJ	Etiology of Classic Fever of Unknown Origin (FUO) among Immunocompetent Indian Adults	Priscilla Rupali, Divyani Garg, Surekha Viggweswarupu, Thambu David Sudarsanam, Visalakshi Jeyaseelan, Ooriapadickal Cherian Abraham	https://www.researchgate.net/profile/Divyani-Garg/publication/330105772_Etiology_of_Classic_Fever_of_Unknown_Origin_FUO_among_Immunocompetent_Indian_Adults/links/5c2de0bb458515a4c709469d/Etiology-of-Classic-Fever-of-Unknown-Origin-FUO-among-Immunocompetent-Indian-Adults.pdf
2019		Tamil Nadu	Kanchi Kamakoti CHILDS Trust Hospital, Nungambakkam, Chennai		1																			6		1											SJ	From the Case Records of Kanchi Kamakoti CHILDS Trust Hospital: An Unusual Infection Presenting as Pyrexia of Unknown Origin	Sundaram Balasubramanian, Kuppusamy Dhanalakshmi, Silky Agarwal, Sabapathy L Raj	https://www.pidjournal.com/doi/PID/pdf/10.5005/jp-journals-10081-1231
2019	2014 to 2016	Tamil Nadu	Velammal Medical College Hospital and Research Institute, Madurai		7																																SJ	Melioidosis-Series of Seven Cases from Madurai, Tamil Nadu, India	Vithiya Ganesan, Raja Sundaramoorthy, Sankar Subramanian	https://pmc.ncbi.nlm.nih.gov/articles/PMC6487615/
							1																	52	1
																								47	1
																								31		1
							1																	65	1
							1																	31	1
																								46	1
									1											1				67	1
2019		Tamil Nadu	Stanley Medical College, Chennai		1																			25	1			1									SJ	An unusual case of rhombencephalitis	Pillai S.M. , Velayutham S. , Sowmini P.R. , Jeyaraj M. , Krishnan M. , Arunan S.	https://www.embase.com/records?subaction=viewrecord&id=L635946539
2019		Tamil Nadu	Sri Ramachandra Institute of Higher Education and Research, Porur, Chennai		3																																SJ	Are we dealing with melioidosis under the mask of tuberculosis? – A case series	Malavika Kottarathil, Sudhabharathi Reju, Ramya Barani,Vidhya Krishnaa, Padma Srikanth	https://bmcinfectdis.biomedcentral.com/articles/10.1186/s12879-020-05038-y
									1															48	1
									1															30	1
									1															44	1
2019	Jan 2006-Jan2016	Tamil Nadu	Christian Medical College and Hospital, Vellore, Tamil Nadu	West Bengal (8), Jahrkhand (7), Assam (2)	20		1		13					4										>18	20													Genitourinary melioidosis: a descriptive study	Maria Koshy, Prashansa Sadanshiv, and Sowmya Sathyendra	https://doi.org/10.1177/0049475518817416	genitourinary melioidosis were identified
2019	January 2008–December 2014	Tamil Nadu	Christian Medical College and Hospital, Vellore, Tamil Nadu	West Bengal(30), Jharkhand(26), TamilNadu (17), Andhra Pradesh(16), Assam (6), Tripura (5), Odisha(4), Chattishgarh (3), Arunachal Pradesh (1), Bihar(1), Gujarat (1), Karnataka (1), Kerala(1), Madhya Pradesh (1), Uttar Pradesh (1)	114		17		93					4										>18	105	9												Clinical Manifestations, Antimicrobial Drug Susceptibility Patterns, and Outcomes in Melioidosis Cases, India	Maria Koshy, Manjeera Jagannati, Ravikar Ralph, Punitha Victor, Thambu David, Sowmya Sathyendra, Balaji Veeraraghavan, George M Varghese	https://www.ncbi.nlm.nih.gov/pmc/articles/PMC6346473/
2019	January 2011 to October 2017	Tamil Nadu	Christian Medical College and Hospital, Vellore, Tamil Nadu		189				123															9mnt- 72yrs	153	36												Can the imaging manifestations of melioidosis prognosticate the clinical outcome? A 6-year retrospective study	Hannah L Khiangte , Leena Robinson Vimala, Balaji Veeraraghavan, Binesh Lal Yesudhason, Reka Karuppusami	https://www.ncbi.nlm.nih.gov/pmc/articles/PMC6375099/
2019		Tamil Nadu	Apollo Hospital, Greams Road, Chennai, Tamil Nadu, India		1			Diabetic	1															60	1		Male										MM	Disseminated melioidosis with native valve endocarditis: a case report	Hariharan Subramony , Sengottuvelu Gunasekaran , Vinodh Kumar Paul Pandi	https://doi.org/10.1093/ehjcr/ytz097	Occupation: Farmer; Ex-smoker, consumed alcohol daily. Case of Infective endocarditis with heart vegetations, disseminated infection with liver and splenic abscesses. Blood culture done
2019		Tamil Nadu	Christian Medical College and Hospital, Vellore		1																			65	1				1	1					1		SJ	Complete Aortic Thrombosis in a Ruptured Mycotic Aneurysm Due to Infection with Burkholderia Pseudomallei	Hazra, Darpa Narayan; Sen, Indrani; Mahajan, Amit; Agarwal, Sunil	https://journals.lww.com/ijvs/fulltext/2019/06020/complete_aortic_thrombosis_in_a_ruptured_mycotic.17.aspx#:~:text=Complete%20thrombosis%20of%20the%20aorta,to%20infection%20with%20Burkholderia%20pseudomallei.
2019		Tamil Nadu	Sri Ramachandra Institute of Higher Education and Research Centre, Porur, Chennai		1			Uncontrolled Diabetic	1															45	1		Male										SJ	A Rare Case of Melioidosis Causing Multifocal Osteomyelitis in an Uncontrolled Diabetic Host	Sharandeep Singh Saluja, M Mohan Kumar, Sridhar Gopal	https://jocr.co.in/wp/2019/09/10/10-13107-jocr-2019-v09-i05-1552-fulltext/	Farmer, from TamilNadu, Osteomelytis
2018		Tamil Nadu	Christian Medical College, Vellore, Tamil Nadu		189				14											5					15	2											SJ	A Retrospective Case–Control Study to Evaluate the Diagnostic Accuracy of Honeycomb Sign in Melioid Liver Abscess	Hannah L Khiangte, Leena Robinson Vimala, Anu Eapen, Balaji Veeraraghavan, Reka Karuppusami, Sridhar Gibikote	https://pmc.ncbi.nlm.nih.gov/articles/PMC6159605/
2018		Tamil Nadu	Christian Medical College, Vellore, Tamil Nadu		1			None	0															40	1		Male										SJ	A Case of Septicaemic Melioidosis: Utility of Therapeutic Drug Monitoring and High-Dose Meropenem in Successful Management	Karthik Gunasekaran, Anushree Amladi, Sumith K. Mathew, T. Angel Miraclin, Ramya Iyyadurai	https://doi.org/10.4103/ijmm.ijmm_18_433	Diagnosed with high blood sugar
2018		Tamil Nadu	Chettinad Hospital and Research Institute, Chettinad Academy of Research and Education, Kelambakkam		1				1							1								60		1											SJ	Burkholderia pseudomallei: Rare pathogen causing urosepsis in a diabetic patient - A case report	Anitha Ravindar, Priyadarshini Shanmugam	https://mansapublishers.com/index.php/ijcr/article/view/859?articlesBySameAuthorPage=127
2018		Tamil Nadu	Tagore Medical College and Hospital, Chennai		1			Hypertension, Old TB, COPD, recently diagnosed as Type II diabetes mellitus and CKD	1							1								64	1												SJ	Melioidosis: a multiple disease imposter	Manimaran Rajendran, Shankar Anand, Aravind K.	https://www.msjonline.org/index.php/ijrms/article/download/5111/4133
2018		Tamil Nadu	Christian Medical College, Vellore		1																			23	1												SJ	Chronic pachymenigitis with dural venous sinus thrombosis: An unusual presentation of cranial melioidosis	Raghavendra Nayak, Bimal Patel, Krishnaprabhu Raju	https://journals.lww.com/neur/fulltext/2018/66040/chronic_pachymenigitis_with_dural_venous_sinus.57.aspx	history of progressive diplopia
2018		Tamil Nadu	Doctors Diagnostic Centre, Trichy		1	1																		55	1												SJ	Musculoskeletal Melioidosis in a Malaysian Return Driver with Chronic Osteomyelitis – A Rare Case Report	M. Jane Esther, P.K. Rath and D. Thirumalaipandiyan	https://www.ijcmas.com/7-10-2018/M.%20Jane%20Esther,%20et%20al.pdf	tractor driver in Malaysia
2018		Tamil Nadu	Sri Ramachandra Medical College and Research Centre, Porur, Chennai		1				1															44	1												SJ	Multi-system infection – tuberculosis or melioidosis?	Venkatesh Bala Raghu Raji, Praveen Kumar Vasanthraj, Rajoo Ramachandran, Venkata Sai	https://www.sciencedirect.com/science/article/pii/S0378603X18300652
2018		Tamil Nadu	Christian Medical College, Vellore, Tamil Nadu		1			Type 2 DM	1															45	1		Male										SJ	Chronic multifocal osteomyelitis A rare presentation of melioidosis	Alexander, Vijay; Koshy, Maria,; Shenoy, Rachana; Sudarsanam, Thambu David	https://doi.org/10.4103/jfmpc.jfmpc_227_18	Patient was from North India, extensive bone destruction, thought to be TB initially
2018		Tamil Nadu	Apollo Hospitals, Chennai, Tamil Nadu,		1			Type 2 DM	1															40	1		Male										SJ	Melioidosis mimicking tuberculous vertebral osteitis Case report and review of literature	Pande, Anil,; Nambi, P Senthur; Pandian, Senguttuvan; Subramanian, Sreevidya; Ghosh, Siddhartha	https://doi.org/10.4103/0028-3886.236976	misdiagnosed as vertebral tuberculous osteitis. Farmer, from a village near Tirupati, Andhra Pradesh
2018		Tamil Nadu	Christian Medical College, Vellore, Tamil Nadu		1			diabetes mellitus with well-controlled blood sugars	1															53	1		Male										SJ	Splenic granuloma Melioidosis or Tuberculosis?	Ninan, Fibi,; Mishra, Ajay Kumar; John, Ajoy Oommen; Iyadurai, Ramya	https://doi.org/10.4103/jfmpc.jfmpc_171_17	Farmer, initial treatment for TB
2017		Tamil Nadu	Christian Medical College and Hospital, Vellore		1				1															43	1												SJ	Multiple visceral abscesses in a patient with diabetes mellitus: a rare yet corrigible infection: melioidosis	Satayraddi A, Cherian KE, Kapoor N, Rupali P, Paul TV	https://journals.sagepub.com/doi/full/10.1177/0049475516689539?casa_token=9zYTBSrJ9BMAAAAA:OPBCTyPcM_R2AdRqS3sLXgk1beoElZzaKslSN_z1uuO7a-tgqCSKBcnr73JhW1k32_nWZdvNW0nDLVM
2017		Tamil Nadu	Christian Medical College, Vellore, Tamil Nadu		1																			Young		1											SJ	Septicemic Melioidosis with Ruptured Splenic Abscess in a Patient with Thalassemia Intermedia	Angel T Miraclin, Selvin Sundar Raj Mani, Sandhya Suresh, Ramya Iyyadurai	https://pmc.ncbi.nlm.nih.gov/articles/PMC5330043/
2017		Tamil Nadu	Apollo Hospitals, Greams Road, Chennai		1				1															40	1												SJ	MELIOIDOSIS PRESENTING AS ORBITAL CELLULITIS WITH RETRO ORBITAL ABSCESS – REPORT OF A CASE WITH REVIEW OF LITERATURE	C. Arshad Akeel, N . Sadiya	https://ijmedicines.com/Uploaded/issues_pdf/2017/September/September_2017_1563885511_9000261.pdf
2017		Tamil Nadu	Christian Medical College, Vellore, Tamil Nadu		2																																SJ	Neurological involvement in melioidosis	Rynjah G.L. , Alexander M. , Prabhakar A.T. , Babu S.P.	https://www.embase.com/records?subaction=viewrecord&id=L636024914
							1																	32		1		1
							1																	49	1			1
2017		Tamil Nadu	Kanchi Kamakoti CHILDS Trust Hospital, Chennai		1			None	0															11		1	Female										SJ	Neuromelioidosis masquerading as acute demyelinating encephalomyelitis	Alok Shimee Ekka, Mohamed Mohideen & Sajith Kesavan	https://doi.org/10.1007/s13312-017-1212-1	Neuromelioid. Highlights the importance of serial brain imaging and the utility of brain biopsy in cases where there is inadequate response to empirical treatment regimes.
2017		Tamil Nadu	Sri Ramachandra University Medical College, Chennai, Tamil Nadu		1			None	0															43	1		Male										SJ	Melioidosis presenting as septicaemia and facial nerve palsy	Tessa Antony, Swathy Moorthy, Anbumani Narayanaswamy, Preetam Arthur	https://doi.org/10.1136/bcr-2017-221268	Paddy farmer
2017		Tamil Nadu	Apollo Speciality Hospitals, Vanagaram, Tamil Nadu		1			Type 2 DM	1															61	1		Male										SJ	Melioidosis: An Emerging Infection with Fatal Outcomes	Isabella Princess, R. Ebenezer, Nagarajan Ramakrishnan, Arun Kumar Daniel, S. Nandini, M. A. Thirunarayan	https://doi.org/10.4103/ijccm.ijccm_122_17	From Pondicherry, septic arthritis
2016		Tamil Nadu	Velammal Medical college Hospital and Research Institute, Madurai, India.		1			Diabetic	1															31	1		Male										SJ	Osteomyelitis of Humerus and Intramuscular Abscess Due to Melioidosis	Vijaykumar GS, Thilakavathy P, Jeremiah SS, Vithiya G	https://www.kumj.com.np/issue/54/184-185.pdf	Paddy field worker, within 48hrs patient died of sepsis
2016	between August and December 2015	Tamil Nadu	Government Kilpauk Medical College, Chennai		3															2					3												SJ	A rare but emerging infection among diabetic population in South India	Abeesh P. , Sanker P. , Vasudevan C. , Balraman V. , Alavudeen S.S. , Kumar R.P.S.	https://www.embase.com/records?subaction=viewrecord&id=L615420535	All 3 from rural area
2016		Tamil Nadu	Dhanalakshmi Srinivasan Medical College; Sundaram Hospital, Tiruchirappalli, Tamil Nadu		1			History of Diabetic nephropathy	1															32	1		Male										SJ	Septicemic melioidosis in a transplant recipient causing graft dysfunction	S. Sathiavageesan	https://doi.org/10.4103/0971-4065.168142	renal transplant recipient presenting with pneumonia, mediastinal lymphadenopathy, and graft dysfunction
2014		Tamil Nadu	Apollo Hospitals, Chennai		1																																SJ	Melioidosis: an unusual cause of isolated liver abscess	Anand B Totagi, Piramanayagam Paramasivan	https://pubmed.ncbi.nlm.nih.gov/26349176/
2014		Tamil Nadu	Christian Medical College, Vellore		2																																SJ	Melioidosis: A report of two cases	Jamkhandi D.M. , Alex R. , George K.	https://www.embase.com/records?subaction=viewrecord&id=L602220439
2013		Tamil Nadu	Christian Medical College, Vellore, South India		1			None	0															9 months		1	Female										SJ	Burkholderia pseudomallei Osteomyelitis of the Metatarsal in an Infant	Deeptiman James MS 1 , Vrisha Madhuri MS, MCh 2 , Abhay Deodas Gahukamble MS, Lisa Choudhrie MD, Padmaja Pancharatnam MD	https://doi.org/10.1053/j.jfas.2012.12.009	chronic osteomyelitis of the fifth metatarsal
2013	2005 and 2010	Tamil Nadu	Apollo Hospitals, Greams, Chennai	Tamil Nadu (10), West Bengal (9), Assam (7), Tripura (4), Andhra Pradesh (1), Andaman Islands (1)	32				14											7				4 to 60	24	8											SJ	Melioidosis :an emerging infection in India	R Gopalakrishnan, D Sureshkumar, M A Thirunarayan, V Ramasubramanian	https://pubmed.ncbi.nlm.nih.gov/24772696/
2011		Tamil Nadu	CMC Vellore		1			Unknown native kidney disease																31	1		Male										SJ	Renal allograft recipient with melioidosis of the urinary tract	S. Varughese, A. Mohapatra, R. Sahni, V. Balaji, V. Tamilarasi	https://doi.org/10.1111/j.1399-3062.2010.00553.x	non-diabetic renal allograft recipient with Burkholderia pseudomallei urinary tract infection
2010		Tamil Nadu	Sundaram Medical Foundation, Dr Rangarajan Memorial Hospital, Shanthi Colony, IV Avenue, Annanagar, Chennai		1			None	0															3		1	Female										SJ	Systemic melioidosis presenting as suppurative parotitis	So Shivbalan, Nisha Reddy, Vaidehi Tiru & Kuruvilla Thomas	https://doi.org/10.1007/s13312-010-0106-2
2010	January 2004–December 2008	Tamil Nadu	Christian Medical College, Vellore, Tamil Nadu		41		7		33		3									10					38	3			14						14			The clinical profile and predictors of mortality in patients with melioidosis in South India	Anugrah Chrispal, MD anugrahchrispal@gmail.com, Sudha Jasmine Rajan, MD, and Sowmya Sathyendra, MD	https://journals.sagepub.com/doi/10.1258/td.2009.090093	21 from Northeast
2008		Tamil Nadu	Christian Medical College and Hospital, Vellore		1				1															34	1												SJ	Burkholderia pseudomallei recovered in an HIV-positive individual	Balaji V, Rajiv K, Abraham OC	http://www.bioline.org.br/request?ms08082
2008		Tamil Nadu	Christian Medical College and Hospital, Vellore, Tamil Nadu		1			None	0															24		1	Female										SJ	Melioidosis of the Parotid: The Tip of the Iceberg	Dr Janakiraman Rajinikanth, Veeraraghavan Balaji, Pranay Gaikwad, John Chandrakumar Muthusami	https://doi.org/10.1016/j.otohns.2008.07.016
2008		Tamil Nadu	Christian Medical College, Vellore, India		6																																SJ	Cranial melioidosis presenting as a mass lesion or osteomyelitis	G. Samson Sujit Kumar , M.Ch., Promila Mohan Raj M.Sc., Geeta Chacko M.D., Mukkai K. Lalitha M.D., Ari. G. Chacko M.Ch., and Vedantam Rajshekhar M.Ch.	https://doi.org/10.3171/jns/2008/108/2/0243	Presenting symptoms are follows:
2007		Tamil Nadu	CMC Vellore		2																																SJ	ISOLATED LIVER ABSCESSES IN MELIOIDOSIS	A Mukhopadhya, V Balaji, MV Jesudason, A Amte, R Jeyamani, G Kurian	https://www.researchgate.net/profile/Ashis-Mukhopadhya/publication/27800437_Case_Report_-_Isolated_liver_abscesses_in_melioidosis/links/02e7e5232d9ee840ef000000/Case-Report-Isolated-liver-abscesses-in-melioidosis.pdf
								Diabetic	1															47	1		Male														Businessman from Odisha, Died
								Diabetic	1															45	1		Male														From West Bengal, Died
2007		Tamil Nadu	CMC Vellore		2																																SJ	Melioidosis presenting as genitourinary infection in two men with diabetes	Viswaroop, BS; Balaji, V; Mathai, E; Kekre, NS	https://doi.org/10.4103/0022-3859.32210
								Type 1 Diabetic	1															36	1		Male														From West Bengal
								Type 2 Diabetic	1															50	1		Male														From West Bengal, died
2006		Tamil Nadu	Madras Medical College and Govt Gen Hospital, Chennai-3, India		1			Diabetic	1															51	1		Male										SJ	MULTIPLE VISCERAL ABSCESS IN A CASE OF MELIOIDOSIS	Udayakumar Navaneethan, A.C. Ramesh Kumar, G. Ravi	http://www.bioline.org.br/pdf?ms06012	Patient from Odisha
2003		Tamil Nadu	Christian Medical College Vellore		1				1															45	1												SJ	MELIOIDOSIS IN A RENAL TRANSPLANT RECIPIENT	George T John, Ishthiaq Ahmed, Chakko K Jacob, Mary V Jesudason, M K Lalitha	https://journals.lww.com/transplantjournal/fulltext/2003/07150/melioidosis_in_a_renal_transplant_recipient.45.aspx
2003	1993 to December 2002	Tamil Nadu	Christian Medical College and Hospital, Vellore, Tamil Nadu		28				8				2												28												SJ	Septicaemic melioidosis in a tertiary care hospital in south India	Mary V. Jesudason, Anand Anbarasu & T. Jacob John	https://repository.ias.ac.in/29540/1/363.pdf
1998		Tamil Nadu	Christian Medical College Hospital, Vellore, Tamil Nadu,		1		16																	35		1	Female										SJ	Brain abscess as the presenting feature of melioidosis	R. LATH,V. RAJSHEKHAR &V. GEORGE	https://doi.org/10.1080/02688699845357	Local village, history of one episode of right focal motor seizure, had attempted suicide by ingesting an insecticide
1996		Tamil Nadu	Christian Medical College and Hospital, Vellore, Tamil Nadu		1			insulin dependent diabetes mellitus	1															9	1		Male										SJ	Disseminated Melioidosis	Thomas Cherian, T. Jacob John, Banumathi Ramakrishna, M.K. Lalitha, Palany Raghupathy	https://www.researchgate.net/profile/Thomas-Cherian-2/publication/14227684_Disseminated_melioidosis/links/57eba65808ae5a3c9e63533f/Disseminated-melioidosis.pdf	Thrissur in Kerala
1996		Tamil Nadu	Christian Medical College and Hospital, Vellore, Tamil Nadu		6																																SJ	Melioidosis In India: the tip of the iceberg?	T J John, M V Jesudason, M K Lalitha, A Ganesh, V Mohandas, T Cherian, D Mathai, M J Chandy	https://pubmed.ncbi.nlm.nih.gov/8926030/	Location of patient: Tripura (2), Kerala (2), Orissa (1), Tamil Nadu (1)
2023		Telangana	Nizam’s Institute of Medical Sciences, Hyderabad		12				10																										8		SJ	A retrospective observational study of epidemiology, clinical characteristics and outcomes of melioidosis in a tertiary care hospital in Hyderabad	M. V. S. Subbalaxmi, D. Amulya Reddy, Umabala Pamidimukkala, Aakula Suguna Sree, Kanne Padmaja, Anu Kapoor	https://journals.lww.com/jcsr/_layouts/15/oaks.journals/downloadpdf.aspx?an=02206543-202312001-00004
							1																	43	1
							1																	22	1
																								30	1
																								28	1
							1																	44	1
							1																	38	1
																								55		1
																								57	1
							1																	48	1
																								44	1
							1																	33	1
							1																	25	1
2023	September 2019 to September 2021	Telangana	Nizam’s Institute of Medical Sciences, Panjagutta, Hyderabad		8																																SJ	Imaging case series of melioidosis: the great masquerader	Dhanush Amin, Sridevi Chinta, Anu Kapoor, M. V. S. Subbalaxmi, D. Amulya Reddy, A. Neelima & Jyotsna Yarlagadda	https://link.springer.com/article/10.1186/s43055-023-00994-2
									1															22	1
																								28	1
									1															38	1
									1															43	1
									1											1		1		25	1
							1		1															55	1
									1											1				36	1
						1	1		1															52	1
2021		Telangana	Gleneagles Global Hospitals, Hyderabad, 500004, Telangana, India.		1			Diabetic	1															50	1		Male										SJ	Multiple hepatic and splenic abscesses due to Burkholderia pseudomallei	Ranganathan N. Iyer , Rekha Rao Jangam , Bharat Kumar Nara , Kalyan ASSN. Kondeti	https://doi.org/10.1016/j.ijmmb.2021.03.023	Chronic alcoholic, multiple hepatic and splenic abscesses, from Nalgonda district of Telangana
2021		Telangana	Nizam's Institute of Medical Sciences, Hyderabad, India.		1				1															43	1												SJ	Chronic osteomyelitis of the femur caused by Burkholderia pseudomallei in a patient with type 2 diabetes mellitus	Iyengar, Raju; Manikanta, Maddali Dheerj; Goveen, Manda	https://journals.lww.com/jcsr/fulltext/2021/10010/chronic_osteomyelitis_of_the_femur_caused_by.9.aspx
2015		Telangana	Nizam's Institute of Medical Sciences, Hyderabad, India.		2			i- Hypertension and Diabetes, ii- Not known case of DM but at time of admission blood sugar found high	1															i- 57, ii- 48	2		i- Male, ii- Male										SJ	Unusual Presentation of Melioidosis in a Case of Pseudoaneurysm of Descending Thoracic Aorta Review of Two Case Reports	Padmaja, Kanne; Lakshmi, Vemu, Sudhaharan, Sukanya; Surya Malladi, Subbalaxmi Venkata; Gopal, Palanki; Ravinuthala, Kumar Venkata	https://doi.org/10.5812/cardiovascmed.4(2)2015.27205	i- managed with resection of aneurysm and reconstruction with Dacron graft, ii- did not survived, died within one week of admission before the infecting etiological agent was identified and aneurysmal repair was planned
									0
2012		Telangana	Yashoda Hospital, Secunderabad, India.		1			non-insulin dependent diabetes mellitus	1															39	1		Male										SJ	Ceftazidime resistance in Burkholderia pseudomallei: First report from India	Bijayini Behera, TLVD Prasad Babu, A Kamalesh, Gangadhar Reddy	https://doi.org/10.1016/s1995-7645(12)60050-9	From Rajmundari, Andhra Pradesh, costal village,
2023		Uttar Pradesh	Institute of Critical Care and Pulmonary Medicine, Medanta Hospital, Lucknow; Era's Lucknow Medical College and Hospital, Lucknow		4																				4												SJ	A case series of melioidosis: An underdiagnosed infection	Dilip Kumar Dubey, Noor Bano, Madhulika Dubey, Pushpender Sangwan, Sandeep Kumar Mitra, Vidushi Kulshrestha, Bhawna Jain, Imran Mehdi	https://pubmed.ncbi.nlm.nih.gov/36691438/
									1															28			Male														sepsis and multiorgan dysfunction
						1			1											1				33			Male														abdominal wall abscess, knee joint pain and loss of weight and appetite
						1			1							1				1		1		53			Male
																				1		1		22			Male	1													hypothyroidism and bipolar disorder
2022		Uttar Pradesh	Institute of Critical Care Medicine and Pulmonology, Medanta Hospital, Lucknow; Era Medical College, Lucknow		3																																SJ	Melioidosis: A Case Series of Confirmed Burkholderia Pseudomallei Among Young Diabetic Males in North India ABS0159)	Bano N. , Dubey D.K. , Dubey M. , Sangwan P. , Mitra S.K. , Kulshrestha V. , Jain B.	https://www.embase.com/records?subaction=viewrecord&id=L638785563
																								26	1
																				1				33	1
						1																		53	1
2022		West Bengal	Institute of Neurosciences Kolkata		1			None	0															27	1		Male										SJ	CNS Melioidosis A Diagnostic Challenge	Shobhana, A; Datta, Ashis; Trivedi, Santosh	https://doi.org/10.4103/0028-3886.344620	additional history of his abuse of dexamethasone tablets for muscle building
2021		West Bengal	Midnapore Medical College and Hospital, Midnapore, West Bengal, India		1			Type 1 DM	1															18	1		Male										SJ	Isolated splenic abscess due to melioidosis in type 1 diabetes mellitus: laboratory diagnosis of Burkholderia pseudomallei in resource-restricted setting	Abhishek Prakash Gupta, Ratan Halder, Mandira Chakraborty, Partha Pratim Chakraborty	https://doi.org/10.1136/bcr-2020-238985	Village dweller, hospitalisation with diabetic ketoacidosis.
2016		West Bengal	Apollo Gleneagles Hospitals, Kolkata, West Bengal.		8			i- DM, ii- ..., iii- DM, iv- DM, v- DM, vi- DM, vii- DM,COPD, viii- DM, Chronic renal disease	1															i- 71, ii- 32, iii- 29, iv- 51, v- 57, vi- 33, vii- 55, viii- 57	8		i- Male, ii- M, iii- M, iv- M, v- M, vi- M, vii- M, viii- M										SJ	Melioidosis: Series of Eight Cases	Ujjwayini Ray , Soma Dutta , Suresh Ramasubban , Dhiman Sen , Indrajeet Kumar Tiwary	https://www.researchgate.net/profile/Soma-Dutta-4/publication/303004177_Melioidosis_Series_of_Eight_Cases/links/5975eb0aa6fdcc83489d8391/Melioidosis-Series-of-Eight-Cases.pdf	Retrospective study, Occupation provided for all 8 cases: i- , ii- , iii- , iv- , v- , vi- , vii- , viii-
									0
									1
									1
									1
									1
									1
									1
2014		West Bengal	Calcutta National Medical College and Hospital, Kolkata 700014, West Bengal		1			Diabetic	1															29	1		Male										SJ	Liver abscess caused by Burkholderia pseudomallei in a young man: A case report and review of literature.	Partha Pal, Sayantan Ray, Avijit Moulick, Subhasis Dey, Anirban Jana, Kokila Banerjee	https://doi.org/10.12998/wjcc.v2.i10.604	Farmer, liver abscess, immunocompetent
