# Supplementary material for: Missing links of melioidosis in India: a cross-sectional analysis of case reports, agrometeorological and socioeconomic factors
Source: Sci Rep. 2025 Nov 29;15:43237. doi: 10.1038/s41598-025-27178-4 (PMC12680645; doi:10.1038/s41598-025-27178-4)
Supplement: Supplementary file 4 — Supplementary Material 4 [file 41598_2025_27178_MOESM4_ESM.xlsx]

## Sheet: Table S2
Title: Missing links of melioidosis in India: A cross-sectional analysis of case reports, agrometeorological and socioeconomic factors Journal: Scientific Reports Authors: Shivvrat Jha1,2,3, Manaswini Mittal3, Laxmi R. Prasad4, Somasish Ghosh Dastidar1,3,5, Sahana Shetty3,6, Damodhara Rao Mailapalli7,8, Pooja Kumari9, Harpreet Kaur9, Ranita Ghosh Dastidar1,3,10#, Chiranjay Mukhopadhyay 1,2,3,11#,…
Table S2: A compilation of associated comorbidities reported in melioidosis patients (1953-2023).
Melioidosis plus comorbidities	No. of patients
Total cases	1694
No cormodities	575
Unknown	56
DM only	387
DM+/-other comorbodities (Unspecified)	669
DM+HTN	9
DM+CKD	4
DM+HIV	2
DM+AKI	2
DM+Lung disease	2
DM+Liver disease	1
DM+Renal disease	1
DM+HTN+AKI	1
DM+Lung+CKD	1
DM+Lung+AKI	1
CKD	3
HIV	1
Renal Disease	2
Lung disease	1
