# Supplementary material for: Missing links of melioidosis in India: a cross-sectional analysis of case reports, agrometeorological and socioeconomic factors
Source: Sci Rep. 2025 Nov 29;15:43237. doi: 10.1038/s41598-025-27178-4 (PMC12680645; doi:10.1038/s41598-025-27178-4)
Supplement: Supplementary file 5 — Supplementary Material 5 [file 41598_2025_27178_MOESM5_ESM.xlsx]

## Sheet: Sheet1
Title: Missing links of melioidosis in India: A cross-sectional analysis of case reports, agrometeorological and socioeconomic factors Journal: Scientific Reports Authors: Shivvrat Jha1,2,3, Manaswini Mittal3, Laxmi R. Prasad4, Somasish Ghosh Dastidar1,3,5, Sahana Shetty3,6, Damodhara Rao Mailapalli7,8, Pooja Kumari9, Harpreet Kaur9, Ranita Ghosh Dastidar1,3,10#, Chiranjay Mukhopadhyay 1,2,3,11#,…
Table S3: State wise annual average rainfall data of 30 years from 1993 to 2022. Data for the case reports from Table S2 were analyzed for different states. States were grouped into three categories based on the high, medium and low level of precipitation (Column 1st). States of northeast India and states with coastline received high rainfall; states of central and northern India received medium …
			Averagerage rainfall (mm) data
		STATES	for 1993-2002 (A)	For 2003-2012 (B)	for 2013-2022 ©	for1993_2020 (Avg of A, B & C)	Cases	Center	Publication
High rain receiving states	1	MEGHALAYA	4882.13	3450.42	2647.37	3703.62	0	0	0
	2	GOA	3230.89	3263.84	3126.54	3207.94	1	1	1
	3	ANDAMAN & NICOBAR ISLANDS	NA	3515.9	2849.99	2916.58	1	1	1
	4	KERALA	2878.63	2875.78	2549.84	2772.03	102	9	12
	5	DADRA & NAGAR HAVELI	NA	NA	2572.83	2572.83	0	0	0
	6	ARUNACHAL PRADESH	2657.48	2548.21	2340.6	2520.5	0	0	0
	7	SIKKIM	2670.65	2306.87	2536.43	2510.58	0	0	0
	8	TRIPURA	2482.87	2179.86	2603.01	2424.09	0	0	0		Color coding for States and UTs:
	9	MIZORAM	2521.4	2398.84	2336.04	2423.3	0	0	0		Central
	10	ASSAM	2121.35	2163.66	2762.59	2341.06	3	3	2		North
	11	DAMAN & DIU	NA	NA	1892.48	1892.48	0	0	0		Northeast
	12	LAKSHADWEEP	NA	1433.2	1938.12	1887.63	0	0	0		Coastal
	13	WEST BENGAL	1930.74	1551.99	1546.93	1685.63	11	4	4		Yellow highlight: State with maximum cases
	14	MANIPUR	1891.41	1446.13	1597.76	1669.88	0	0	0
	15	NAGALAND	1707.62	1536.67	1299.98	1521.64	0	0	0
Medium rain receiving states	16	ODISHA	1430.5	1487.12	1426.24	1447.33	129	1	9
	17	CHHATTISGARH	1272.84	1260.81	1488.02	1338.14	1	1	1
	18	PUDUCHERRY	NA	1119.6	1272.66	1257.35	75	3	12
	19	UTTARAKHAND	1160.59	1372.29	1241.64	1254.69	0	0	0
	20	JAMMU & KASHMIR	1191.66	1358.94	1106.56	1212.86	0	0	0
	21	KARNATAKA	1144	1170	1325.43	1210.67	648	6	40
	22	JHARKHAND	1325.17	1152.27	1048.78	1180.75	0	0	0
	23	MAHARASHTRA	1134.4	1178.87	1212.08	1173.66	8	3	6
	24	BIHAR	1199.73	1078.1	1172.43	1151.86	1	1	1
	25	HIMACHAL PRADESH	1227.51	1142.69	832.456	1073.26	0	0	0
	26	ANDHRA PRADESH	913.14	939.333	1357.62	1064.43	8	5	7
	27	MADHYA PRADESH	1023.94	956.544	1056.26	1012.66	1	2	1
Low rain receiving states	28	TAMIL NADU	861.12	963.633	958.833	925.479	434	11	32
	29	GUJARAT	635.95	841.633	1088.21	847.432	14	3	2
	30	CHANDIGARH	NA	879	776.5	786.75	0	0	0
	31	UTTAR PRADESH	799.23	751.244	670.256	742.35	7	1	2
	32	NCT OF DELHI	738.99	625.3	775.256	717.393	7	4	5
	33	PUNJAB	545.23	485.387	698.611	578.626	0	0	0
	34	RAJASTHAN	438.14	445.2	841.456	570.046	1	1	1
	35	HARYANA	544.18	491.4	510.933	516.529	0	0	0
