# Supplementary material for: Missing links of melioidosis in India: a cross-sectional analysis of case reports, agrometeorological and socioeconomic factors
Source: Sci Rep. 2025 Nov 29;15:43237. doi: 10.1038/s41598-025-27178-4 (PMC12680645; doi:10.1038/s41598-025-27178-4)
Supplement: Supplementary file 7 — Supplementary Material 7 [file 41598_2025_27178_MOESM7_ESM.xlsx]

## Sheet: Sheet1
Title: Missing links of melioidosis in India: A cross-sectional analysis of case reports, agrometeorological and socioeconomic factors Journal: Scientific Reports Authors: Shivvrat Jha1,2,3, Manaswini Mittal3, Laxmi R. Prasad4, Somasish Ghosh Dastidar1,3,5, Sahana Shetty3,6, Damodhara Rao Mailapalli7,8, Pooja Kumari9, Harpreet Kaur9, Ranita Ghosh Dastidar1,3,10#, Chiranjay Mukhopadhyay 1,2,3,11#,…
Table S5: Area of land for rice fields in Indian states and UTs as per Government data (2016). Based on the average paddy growing area, states and union territories were grouped into three categories; States with > 3 M hectares paddy land, States with 1 to 3 M hectares paddy land and States with <1 M hectares paddy land. Uttar Pradesh has maximum paddy growing area. Uttar Pradesh, Chhattisgarh an…
		STATES	Rice Area in million hectares (2011 to 2012)	Number of Cases	Number of Reported Center for melioidosis	Number of Publications for reported cases
States with > 2 M hectares paddy land	1	UTTAR PRADESH	5.95	7	7	2		Color coding for States and UTs:
	2	WEST BENGAL	5.43	11	4	4		Central
	3	ODISHA	4	129	1	9		North
	4	CHHATTISGARH	3.77	1	1	1		Northeast
	5	BIHAR	3.32	1	1	1		Coastal
	6	CHANDIGARH	3.13	0	0	0		Yellow highlight: State with maximum cases
	7	PUNJAB	2.7	0	0	0
	8	ASSAM	2.54	3	3	2
	9	ANDHRA PRADESH	2.35	4	2	4
States with 1 to 2 M hectares paddy land	10	TAMIL NADU	1.9	434	11	32
	11	Telangana	1.75	4	3	3
	12	MADHYA PRADESH	1.66	1	2	1
	13	MAHARASHTRA	1.54	8	3	6
	14	JHARKHAND	1.47	0	0	0
	15	KARNATAKA	1.42	648	6	40
	16	HARYANA	1.073	0	0	0
States with <1 M hectares paddy land	17	GUJARAT	0.84	14	3	2
	18	UTTARAKHAND	0.28	0	0	0
	19	TRIPURA	0.27	0	0	0
	20	JAMMU & KASHMIR	0.26	0	0	0
	21	MANIPUR	0.22	0	0	0
	22	KERALA	0.21	102	9	12
	23	NAGALAND	0.18	0	0	0
	24	RAJASTHAN	0.13	1	1	1
	25	ARUNACHAL PRADESH	0.12	0	0	0
	26	MEGHALAYA	0.11	0	0	0
	27	HIMACHAL PRADESH	0.08	0	0	0
	28	GOA	0.043	1	1	1
	29	MIZORAM	0.04	0	0	0
	30	PUDUCHERRY	0.03	75	3	12
	31	SIKKIM	0.01	0	0	0
	32	ANDAMAN & NICOBAR ISLANDS	0.0084	1	1	1
	33	DADRA & NAGAR HAVELI	0	0	0	0
	34	DAMAN & DIU	0	0	0	0
	35	LAKSHADWEEP	0	0	0	0
	36	NCT OF DELHI	0	7	4	5
