# Supplementary material for: Missing links of melioidosis in India: a cross-sectional analysis of case reports, agrometeorological and socioeconomic factors
Source: Sci Rep. 2025 Nov 29;15:43237. doi: 10.1038/s41598-025-27178-4 (PMC12680645; doi:10.1038/s41598-025-27178-4)
Supplement: Supplementary file 8 — Supplementary Material 8 [file 41598_2025_27178_MOESM8_ESM.xlsx]

## Sheet: Sheet1
Title: Missing links of melioidosis in India: A cross-sectional analysis of case reports, agrometeorological and socioeconomic factors Journal: Scientific Reports Authors: Shivvrat Jha1,2,3, Manaswini Mittal3, Laxmi R. Prasad4, Somasish Ghosh Dastidar1,3,5, Sahana Shetty3,6, Damodhara Rao Mailapalli7,8, Pooja Kumari9, Harpreet Kaur9, Ranita Ghosh Dastidar1,3,10#, Chiranjay Mukhopadhyay 1,2,3,11#,…
Table S6: Population matrix of Indian States and UTs. Table consists of the total, rural and urban population (Government Census Data 2011) along with the total number of Indian melioidosis cases (1953-2023; Table S1), cases per million total population (calculated by total number of cases in a state/UT divided by total population of the state/UT).
	STATES and UTs	Total population (million)	Rural Population (million)	Urban Population (million)	Number of Cases	Case per million population (million)	Number of Reported Center for melioidosis	Number of Publications for reported cases	Rural %
Highly populated states (States with >50 million population)	UTTAR PRADESH	199.812	155.317	44.4951	7	0.0350329	1	2	77.7316		Color coding for States and UTs:
	MAHARASHTRA	112.374	61.5561	50.8183	8	0.0711906	3	6	54.7777		Central
	BIHAR	104.099	92.3414	11.758	1	0.0096062	1	1	88.705		North
	WEST BENGAL	91.2761	62.1831	29.093	11	0.120513	4	4	68.1264		Northeast
	ANDHRA PRADESH	84.5808	56.3617	28.2191	4	0.0472921	2	4	66.6365		Coastal
	MADHYA PRADESH	72.6268	52.5574	20.0694	1	0.013769	2	1	72.3664		Yellow highlight: State with maximum cases
	TAMIL NADU	72.147	37.2296	34.9174	434	6.01549	11	32	51.6024
	RAJASTHAN	68.5484	51.5004	17.0481	1	0.0145882	1	1	75.1299
	KARNATAKA	61.0953	37.4693	23.626	648	10.6064	6	40	61.3293
	GUJARAT	60.4397	34.6946	25.7451	14	0.231636	3	2	57.4037
Medium populated states (States with 5 to 50 million population)	ODISHA	41.9742	34.9706	7.00366	129	3.07332	1	9	83.3144
	KERALA	33.4061	17.4711	15.9349	102	3.05334	9	12	52.2993
	JHARKHAND	32.9881	25.0551	7.93306	0	0	0	0	75.9518
	ASSAM	31.2056	26.807	4.39854	3	0.0961367	3	2	85.9046
	PUNJAB	27.7433	17.3442	10.3991	0	0	0	0	62.5166
	CHHATTISGARH	25.5452	19.608	5.93724	1	0.0391463	1	1	76.7579
	HARYANA	25.3515	16.5094	8.8421	0	0	0	0	65.1219
	NCT OF DELHI	16.7879	0.419042	16.3689	7	0.416966	4	5	2.49609
	JAMMU & KASHMIR	12.5413	9.10806	3.43324	0	0	0	0	72.6245
	UTTARAKHAND	10.0863	7.03695	3.04934	0	0	0	0	69.7675
	HIMACHAL PRADESH	6.8646	6.17605	0.688552	0	0	0	0	89.9695
Low populated states (States with <10 million population)	TRIPURA	3.67392	2.71246	0.961453	0	0	0	0	73.8303
	MEGHALAYA	2.96689	2.37144	0.59545	0	0	0	0	79.9302
	MANIPUR	2.85579	2.02164	0.834154	0	0	0	0	70.7908
	NAGALAND	1.9785	1.40754	0.570966	0	0	0	0	71.1415
	GOA	1.45854	0.551731	0.906814	1	0.685615	1	1	37.8275
	ARUNACHAL PRADESH	1.38373	1.06636	0.317369	0	0	0	0	77.0642
	PUDUCHERRY	1.24795	0.3952	0.852753	75	60.0984	3	12	31.6679
	MIZORAM	1.09721	0.525435	0.571771	0	0	0	0	47.8885
	CHANDIGARH	1.05545	0.028991	1.02646	0	0	0	0	2.74679
	SIKKIM	0.610577	0.456999	0.153578	0	0	0	0	74.8471
	ANDAMAN & NICOBAR ISLANDS	0.380581	0.237093	0.143488	1	2.62756	1	1	62.2976
	DADRA & NAGAR HAVELI	0.343709	0.183114	0.160595	0	0	0	0	53.2759
	DAMAN & DIU	0.243247	0.060396	0.182851	0	0	0	0	24.8291
	LAKSHADWEEP	0.064473	0.014141	0.050332	0	0	0	0	21.9332
	Telangana	0	0	0	4	0	3	3	0
