# Supplementary material for: Missing links of melioidosis in India: a cross-sectional analysis of case reports, agrometeorological and socioeconomic factors
Source: Sci Rep. 2025 Nov 29;15:43237. doi: 10.1038/s41598-025-27178-4 (PMC12680645; doi:10.1038/s41598-025-27178-4)
Supplement: Supplementary file 9 — Supplementary Material 9 [file 41598_2025_27178_MOESM9_ESM.xlsx]

## Sheet: Sheet 1
Title: Missing links of melioidosis in India: A cross-sectional analysis of case reports, agrometeorological and socioeconomic factors Journal: Scientific Reports Authors: Shivvrat Jha1,2,3, Manaswini Mittal3, Laxmi R. Prasad4, Somasish Ghosh Dastidar1,3,5, Sahana Shetty3,6, Damodhara Rao Mailapalli7,8, Pooja Kumari9, Harpreet Kaur9, Ranita Ghosh Dastidar1,3,10#, Chiranjay Mukhopadhyay 1,2,3,11#,…
Table S7: Diabetic prevalence in Indian States and UTs. Number of DM patients in each state was calculated based on the percentage of diabetic people in each state mentioned in NCD clinics database (2021). This data was compared with the total number of Indian melioidosis cases (1953-2023; table S1). States are grouped based on the number of diabetic patients in each state. The diabetic percentag…
Categorization bases on diabetic population (million)	State and Uts	Predicted value of diabetic population (million)	Number of Cases	Total population (million)
Sates with >10M diabetes population	Uttar Pradesh	23.2327	7	199.812
	Bihar	23.0047	1	104.099
	Andhra Pradesh	11.321	4	84.5808		Color coding
Sates with 0.01 to 0.1M diabetes population	West Bengal	9.53142	11	91.2761		Yellow highlited: maximum number of melioidosis cases reported
	Madhya Pradesh	8.28125	1	72.6268
	Odisha	7.71176	129	41.9742
	Assam	6.22496	3	31.2056
	Delhi	5.10635	7	16.7879
	Punjab	3.82985	0	27.7433
	Chhattisgarh	3.76134	1	25.5452
	Jharkhand	3.62713	0	32.9881
	Maharashtra	2.7508	8	112.374
	Rajasthan	2.62413	1	68.5484
	Haryana	2.099	0	25.3515
	Gujarat	2.07634	14	60.4397
	Tamil Nadu	1.41141	434	72.147
	Karnataka	1.33613	648	61.0953
	Uttarakhand	1.29161	0	10.0863
Sates with >0.01 M diabetes population	Jammu and Kashmir	0.759854	0	12.5413
	Kerala	0.462997	102	33.4061
	Manipur	0.331185	0	2.85579
	Himachal Pradesh	0.299213	0	6.8646
	Tripura	0.155421	0	3.67392
	Meghalaya	0.12426	0	2.96689
	Nagaland	0.0875981	0	1.9785
	Arunachal Pradesh	0.0529671	0	1.38373
	Mizoram	0.0400231	0	1.09721
	Chandigarh	0.039771	0	1.05545
	Goa	0.029342	1	1.45854
	Andaman and Nicobar Islands	0.0290661	1	0.380581
	Puducherry	0.0228549	75	1.24795
	Dadra and Nagar Haveli	0.012004	0	0.343709
	Sikkim	0.0110255	0	0.610577
	Daman and Diu	0.00849535	0	0.243247
	Telangana	0	4	0
				0
				0
