# Supplementary material for: Missing links of melioidosis in India: a cross-sectional analysis of case reports, agrometeorological and socioeconomic factors
Source: Sci Rep. 2025 Nov 29;15:43237. doi: 10.1038/s41598-025-27178-4 (PMC12680645; doi:10.1038/s41598-025-27178-4)
Supplement: Supplementary file 10 — Supplementary Material 10 [file 41598_2025_27178_MOESM10_ESM.xlsx]

## Sheet: Sheet1
Title: Missing links of melioidosis in India: A cross-sectional analysis of case reports, agrometeorological and socioeconomic factors Journal: Scientific Reports Authors: Shivvrat Jha1,2,3, Manaswini Mittal3, Laxmi R. Prasad4, Somasish Ghosh Dastidar1,3,5, Sahana Shetty3,6, Damodhara Rao Mailapalli7,8, Pooja Kumari9, Harpreet Kaur9, Ranita Ghosh Dastidar1,3,10#, Chiranjay Mukhopadhyay 1,2,3,11#,…
Table S8: Diagnostic centers for melioidosis in India. The table consists of the total number of centers/hospitals/institutes from where cases have been reported (1953-2023) along with the total number of Indian melioidosis cases (1953-2023; table S1).
States and Uts	Center	Cases	Publication
TAMIL NADU	11	434	32
KERALA	9	102	12
KARNATAKA	6	648	40			Color coding for States and UTs:
ANDHRA PRADESH	5	8	7			Central
WEST BENGAL	4	11	4			North
NCT OF DELHI	4	7	5			Northeast
ASSAM	3	3	2			Coastal
PUDUCHERRY	3	75	12			Yellow highlight: State with maximum cases
MAHARASHTRA	3	8	6
GUJARAT	3	14	2
MADHYA PRADESH	2	1	1
GOA	1	1	1
ANDAMAN & NICOBAR ISLANDS	1	1	1
ODISHA	1	129	9
CHHATTISGARH	1	1	1
BIHAR	1	1	1
RAJASTHAN	1	1	1
UTTAR PRADESH	1	7	2
MEGHALAYA	0	0	0
DADRA & NAGAR HAVELI	0	0	0
ARUNACHAL PRADESH	0	0	0
SIKKIM	0	0	0
TRIPURA	0	0	0
MIZORAM	0	0	0
DAMAN & DIU	0	0	0
LAKSHADWEEP	0	0	0
MANIPUR	0	0	0
NAGALAND	0	0	0
UTTARAKHAND	0	0	0
JAMMU & KASHMIR	0	0	0
JHARKHAND	0	0	0
HIMACHAL PRADESH	0	0	0
CHANDIGARH	0	0	0
PUNJAB	0	0	0
HARYANA	0	0	0
