# Supplementary material for: Missing links of melioidosis in India: a cross-sectional analysis of case reports, agrometeorological and socioeconomic factors
Source: Sci Rep. 2025 Nov 29;15:43237. doi: 10.1038/s41598-025-27178-4 (PMC12680645; doi:10.1038/s41598-025-27178-4)
Supplement: Supplementary file 11 — Supplementary Material 11 [file 41598_2025_27178_MOESM11_ESM.xlsx]

## Sheet: Table S9 a) salinity
Title: Missing links of melioidosis in India: A cross-sectional analysis of case reports, agrometeorological and socioeconomic factors Journal: Scientific Reports Authors: Shivvrat Jha1,2,3, Manaswini Mittal3, Laxmi R. Prasad4, Somasish Ghosh Dastidar1,3,5, Sahana Shetty3,6, Damodhara Rao Mailapalli7,8, Pooja Kumari9, Harpreet Kaur9, Ranita Ghosh Dastidar1,3,10#, Chiranjay Mukhopadhyay 1,2,3,11#,…
Table S9: Soil properties of Indian states and UTs associated with growth of B. pseudomallei along with the total number of Indian melioidosis cases (1953-2023; table S1). Ten properties has been considered for optimum growth of B. pseudomallei a) non saline (0-1.68dS/m) b) nitrogen- Low (<280kg/ha) c) organic carbon- Low (<0.50%) d) iron- sufficient (>4.5ppm) e) manganese- sufficient (>2ppm) f) …
Table S9a: Salinity content of soil in each state against the number of cases.
States and UTs	Non saline (0-1.68dS/m)	Sufficient (>0.2ppm)	Cases
Bihar	100	67.81	1		Yellow highlighted: No informartion for soil was found for the State/UT
Jharkhand	100	94.01	2		Red: maximum melioidosis cases
Ladakh	100	99.99	0
Manipur	100	61.51	0
Puducherry	100	100	75
Tripura	100	99.98	0
West Bengal	100	100	19
Assam	99.99	100	7
Himachal Pradesh	99.99	91.23	0
Uttarakhand	99.99	99.47	0
Gujarat	99.97	99.33	14
Maharashtra	99.97	99.98	8
Odisha	99.97		129
Rajasthan	99.92	99.93	4
Tamil Nadu	99.91	99.44	559
Haryana	99.9	96.25	0
Telangana	99.86	96.9	4
Uttar Pradesh	99.76	99.86	7
Kerala	99.65	99.71	127
Karnataka	99.63	98.02	722
Goa	99.56	97.72	1
Andhra Pradesh	99.54	99.96	4
Jammu and Kashmir	99.35	92.84	0
Chhattisgarh	99.23	99.9	1
Madhya Pradesh	98.79	99.51	1
Punjab	92.5	99.43	0
Sikkim	63.65	63.61	0
Delhi	59.21	100	15
Andaman and Nicobar Islands			1
Arunachal Pradesh			0
Chandigarh			0
Dadra and Nagar Haveli			0
Daman and Diu			0
Lakshadweep			0
Meghalaya			0
Mizoram			0
Nagaland			0

## Sheet: Table S9 b) Nitrogen
Table S9b: Soil N2 content in each state against the number of cases.
State	Low (<280kg/ha)	Medium (280-560 kg/ha)	High (>560 kg/ha)	Cases
Ladakh	100			0		Yellow highlighted: No informartion for soil was found for the State/UT
Puducherry	100	9.81		75
Kerala	99.95			127
Uttar Pradesh	99.87	33.11	23.58	7
Tamil Nadu	99.79	48.25		559
Haryana	99.71			0
Telangana	95.1	17.44	0.05	4
Andhra Pradesh	90.19			4
Manipur	90.1			0
Chhattisgarh	82.51	91.98		1
Karnataka	81.87	81.99	0.19	722
Madhya Pradesh	77.67	31.82	0.04	1
Punjab	70.83	0.22	0.07	0
Gujarat	68.15	35.68	0.12	14
Maharashtra	67.37	69.38	10.98	8
Tripura	64.63	48.89	0.01	0
Himachal Pradesh	64.19	13.65	4.47	0
Bihar	51.75	0.05		1
Jharkhand	51.1	0		0
Assam	43.32			7
Sikkim	36.03	22.31	0.02	0
West Bengal	28.93	32.4	0.24	19
Jammu and Kashmir	19.64	9.9		0
Goa	17.81			1
Delhi	8.02			15
Andaman and Nicobar Islands				1
Arunachal Pradesh				0
Chandigarh				0
Dadra and Nagar Haveli		27.34	1.83	0
Daman and Diu				0
Lakshadweep		27.62		0
Meghalaya		0.21		0
Mizoram		4.87	0.03	0
Nagaland		35.33	0.04	0
Odisha		0.12	0.01	129
Rajasthan				4
Uttarakhand		71.07		0

## Sheet: Table S9 c) Organic carbon
Table S9c: Soil organic carbon content in each state against the number of cases.
States and UTs	Low (<0.50%)	Medium (0.50-0.75%)	High (>0.75%)	Cases
Bihar	16.28	79.28	4.44	1
Delhi	2.14	77.1	20.76	15		Yellow highlighted: No informartion for soil was found for the State/UT
Tripura	30.4	66.93	2.67	0
Madhya Pradesh	19.27	54.88	25.86	1
Gujarat	20.59	53.08	26.33	14
West Bengal	0.97	48.52	50.5	19
Jharkhand	25.55	44.58	29.86	2
Chhattisgarh	43.37	42.2	14.43	1
Maharashtra	46.08	39.9	14.03	8
Karnataka	42.56	34.02	23.42	722
Telangana	56.04	33.23	10.73	4
Andhra Pradesh	54.86	29.11	16.03	4
Kerala	6.49	27.75	65.76	127
Uttarakhand	7.63	27.03	65.34	0
Jammu and Kashmir	3.83	23.9	72.28	0
Odisha	80.89	16.36	2.75	129
Assam	44.09	15.87	40.04	7
Punjab	72.71	15.82	11.47	0
Manipur	4.44	14.68	80.88	0
Sikkim	0.09	10.55	53.01	0
Goa	2.62	10.42	86.96	1
Rajasthan	89.39	10.39	0.22	4
Himachal Pradesh	1.34	8.62	90.04	0
Tamil Nadu	92.8	6.06	1.14	559
Haryana	95.14	4.38	0.48	0
Uttar Pradesh	98.05	1.78	0.18	7
Ladakh		0.07	99.93	0
Puducherry	100			75
Andaman and Nicobar Islands				1
Arunachal Pradesh				0
Chandigarh				0
Dadra and Nagar Haveli				0
Daman and Diu				0
Lakshadweep				0
Meghalaya				0
Mizoram				0
Nagaland				0

## Sheet: Table S9 d) Iron
Table S9 d: Soil iron content in each state against the number of cases.
States and UTs	Deficient (<4.5ppm)	Sufficient (>4.5ppm)	Cases
Assam	0	100	7		Yellow highlighted: No informartion for soil was found for the State/UT
Kerala	0	100	127
West Bengal		100	19
Tripura	0.02	99.98	0
Delhi	0.05	99.95	15
Puducherry	0.14	99.86	75
Ladakh	0.58	99.42	0
Uttarakhand	0.63	99.37	0
Chhattisgarh	0.76	99.24	1
Goa	4.35	95.65	1
Punjab	4.38	95.62	0
Madhya Pradesh	10.09	89.91	1
Andhra Pradesh	10.73	89.72	4
Himachal Pradesh	10.92	89.08	0
Uttar Pradesh	12.31	87.69	7
Jharkhand	12.74	87.26	2
Gujarat	16.96	83.03	14
Jammu and Kashmir	23.62	76.38	0
Tamil Nadu	34.45	65.55	559
Telangana	34.87	65.13	4
Bihar	36.57	63.43	1
Haryana	38.18	61.32	0
Karnataka	45.37	54.63	722
Manipur	50.96	49.04	0
Sikkim	18.14	45.51	0
Maharashtra	59.96	40.04	8
Rajasthan	69.25	30.75	4
Andaman and Nicobar Islands			1
Arunachal Pradesh			0
Chandigarh			0
Dadra and Nagar Haveli			0
Daman and Diu			0
Lakshadweep			0
Meghalaya			0
Mizoram			0
Nagaland			0
Odisha			129

## Sheet: Table S9 e) Managnese
Table S9 e: Soil Mg content in each state against the number of cases.
States and UTs	Sufficient (>2ppm)	Cases
Andhra Pradesh	100	4			Yellow highlighted: No informartion for soil was found for the State/UT
Assam	100	7
Chhattisgarh	100	1
Delhi	100	15
Karnataka	100	722
Kerala	100	127
Ladakh	100	0
Puducherry	100	75
Rajasthan	100	4
Tripura	100	0
Uttar Pradesh	100	7
Uttarakhand	100	0
West Bengal	100	19
Maharashtra	99.99	8
Madhya Pradesh	99.97	1
Punjab	99.91	0
Goa	99.89	1
Jammu and Kashmir	99.86	0
Tamil Nadu	99.84	559
Gujarat	99.64	14
Telangana	99.24	4
Haryana	98.75	0
Jharkhand	95.23	2
Himachal Pradesh	91.45	0
Manipur	77.75	0
Bihar	73.27	1
Sikkim	63.65	0
Andaman and Nicobar Islands		1
Arunachal Pradesh		0
Chandigarh		0
Dadra and Nagar Haveli		0
Daman and Diu		0
Lakshadweep		0
Meghalaya		0
Mizoram		0
Nagaland		0
Odisha		129

## Sheet: Table S9 f) Phosphorus
Table S9 f: Soil P content in each state against the number of cases.
States and UTs	Low (<10 kg/ha)	Medium (10-25 kg/ha)	High (>25 kg/ha)	Cases
Uttar Pradesh	5.25	89.51	5.24	7		Yellow highlighted: No informartion for soil was found for the State/UT
Haryana	11.57	74.72	13.71	0
Chhattisgarh	11.65	74.12	14.22	1
Himachal Pradesh	2.24	71.14	26.63	0
Jammu and Kashmir	4.27	65.17	30.56	0
Assam	32.31	63.13	4.56	7
Madhya Pradesh	0.97	63.11	35.92	1
Maharashtra	9.23	58.19	32.57	8
Delhi	5.89	52.92	41.19	15
Jharkhand	3.27	52.01	44.72	2
Uttarakhand	8.39	51.57	40.03	0
Odisha	43.91	47.03	9.05	129
Goa	25.01	46.67	28.32	1
Punjab	3.02	45.74	51.25	0
Manipur	0.6	42.56	56.84	0
Tamil Nadu	2.99	36.98	60.03	559
Tripura	0.18	27.55	72.27	0
Karnataka	7.38	24.61	68.01	722
Andhra Pradesh	0.16	21.94	77.9	4
Kerala	0.53	20.05	79.42	127
Rajasthan	0	17.82	82.18	4
Telangana	2.55	14.55	82.9	4
Bihar	1.14	11.08	87.78	1
Sikkim		8.34	55.34	0
Ladakh		6.69	93.31	0
West Bengal	0.1	5.96	93.94	19
Gujarat	0.02	5.84	94.14	14
Puducherry	100			75
Andaman and Nicobar Islands				1
Arunachal Pradesh				0
Chandigarh				0
Dadra and Nagar Haveli				0
Daman and Diu				0
Lakshadweep				0
Meghalaya				0
Mizoram				0
Nagaland				0

## Sheet: Table S9 g) Potassium
Table S9 g: Soil K content in each state against the number of cases.
States and UTs	Low (<120kg/ha)	Medium (120-280 kg/ha)	High (>280kg/ha)	Cases
Assam	69.83	28.64	1.53	7		Yellow highlighted: No informartion for soil was found for the State/UT
Punjab	42.34	34.51	23.15	0
Odisha	35.4	52.51	12.09	129
West Bengal	31.79	58.6	9.61	19
Tripura	25.41	74.02	0.57	0
Jharkhand	20.97	68.72	10.31	2
Karnataka	14.94	39.82	45.24	722
Manipur	14.18	67.91	17.92	0
Telangana	8.39	48.04	43.56	4
Jammu and Kashmir	5.36	87.84	6.81	0
Andhra Pradesh	4.44	34.76	60.8	4
Haryana	4.31	52.45	43.24	0
Bihar	3.17	89.76	7.07	1
Goa	3.02	72.49	34.49	1
Madhya Pradesh	2.41	56.18	41.41	1
Tamil Nadu	2.15	46.39	51.46	559
Uttar Pradesh	2.06	87.61	10.33	7
Kerala	1.87	73.95	24.17	127
Himachal Pradesh	0.92	39.31	59.77	0
Gujarat	0.82	31.33	67.85	14
Chhattisgarh	0.68	58.63	40.7	1
Maharashtra	0.41	10.71	88.88	8
Uttarakhand	0.33	72.51	27.16	0
Rajasthan	0.07	72.47	27.46	4
Delhi	0.07	24.48	75.44	15
Ladakh	0.03	8.18	91.79	0
Sikkim		60.06	3.59	0
Puducherry		4.69	95.31	75
Andaman and Nicobar Islands				1
Arunachal Pradesh				0
Chandigarh				0
Dadra and Nagar Haveli				0
Daman and Diu				0
Lakshadweep				0
Meghalaya				0
Mizoram				0
Nagaland				0

## Sheet: Table S9 h) Zinc
Table S9 h: Soil Zn content in each state against the number of cases.
States and UTs	Deficient (<0.6ppm)	Sufficient (>0.6ppm)	Cases
Delhi		100	15			Yellow highlighted: No informartion for soil was found for the State/UT
Puducherry		100	75
West Bengal	0.2	99.8	19
Uttarakhand	0.23	99.77	0
Kerala	0.27	99.73	127
Assam	0.67	99.33	7
Tripura	1.77	98.23	0
Punjab	2.55	97.45	0
Goa	9.37	90.63	1
Himachal Pradesh	10.54	89.46	0
Jharkhand	12.97	87.03	2
Uttar Pradesh	13.45	86.55	7
Andhra Pradesh	16.34	83.66	4
Gujarat	19.54	80.46	14
Haryana	20.18	79.82	0
Jammu and Kashmir	21.29	78.71	0
Chhattisgarh	21.3	78.7	1
Tamil Nadu	23.85	76.15	559
Telangana	25.11	74.89	4
Madhya Pradesh	25.28	74.72	1
Bihar	42.43	57.57	1
Maharashtra	42.77	57.23	8
Karnataka	57.92	42.08	722
Rajasthan	58.51	41.49	4
Sikkim	41.32	22.33	0
Manipur	78.91	21.09	0
Odisha	92.56	7.44	129
Ladakh	99.09	0.91	0
Andaman and Nicobar Islands			1
Arunachal Pradesh			0
Chandigarh			0
Dadra and Nagar Haveli			0
Daman and Diu			0
Lakshadweep			0
Meghalaya			0
Mizoram			0
Nagaland			0

## Sheet: Table S9 i) Copper
Table S9 i: Soil Cu content in each state against the number of cases.
States and UTs	Sufficient (>0.2ppm)	Cases
Puducherry	100	75			Yellow highlighted: No informartion for soil was found for the State/UT
West Bengal	100	19
Assam	100	7
Delhi	100	15
Ladakh	99.99	0
Tripura	99.98	0
Maharashtra	99.98	8
Andhra Pradesh	99.96	4
Rajasthan	99.93	4
Chhattisgarh	99.9	1
Uttar Pradesh	99.86	7
Kerala	99.71	127
Madhya Pradesh	99.51	1
Uttarakhand	99.47	0
Tamil Nadu	99.44	559
Punjab	99.43	0
Gujarat	99.33	14
Karnataka	98.02	722
Goa	97.72	1
Telangana	96.9	4
Haryana	96.25	0
Jharkhand	94.01	2
Jammu and Kashmir	92.84	0
Himachal Pradesh	91.23	0
Bihar	67.81	1
Sikkim	63.61	0
Manipur	61.51	0
Odisha		129
Andaman and Nicobar Islands		1
Arunachal Pradesh		0
Chandigarh		0
Dadra and Nagar Haveli		0
Daman and Diu		0
Lakshadweep		0
Meghalaya		0
Mizoram		0
Nagaland		0

## Sheet: Table S9 j) pH
Table S9 j: Soil pH in each state against the number of cases.
States	Strongly acidic (<4.5)	Moderately acidic (4.5-5.5)	Slighlty acidic (>5.5-6.5)	Normal (>6.5-7.5)	Slightly alkaline (>7.5-8.5)	Cases
Odisha	41.5	22.21	33.98	2.3	0.01	129		Yellow highlighted: No informartion for soil was found for the State/UT
Telangana	8.64	3.62	8.84	64.98	13.81	4
Karnataka	3.37	7.46	19.83	35.82	33.05	722
Haryana	2.81	0.41	0.63	11.02	84.6	0
Manipur	2.37	32.43	65.08	0.12		0
Himachal Pradesh	2.29	1.18	19.82	75.12	1.59	0
Assam	2.12	32.01	22.27	37.48	6.11	7
Madhya Pradesh	2.08	0.9	4.4	78.26	14.32	1
Andhra Pradesh	1.67	0.28	4.25	34.33	58.76	4
Jharkhand	1.24	35.54	51.48	11.65	0.09	2
Tamil Nadu	1.22	1.1	5.34	49.49	42.7	559
Chhattisgarh	1.09	7.09	58.55	31.91	1.35	1
Kerala	0.74	44.41	48.59	6.08	0.19	127
West Bengal	0.27	31.98	33.36	28.31	6.08	19
Tripura	0.17	96.14	3.69			0
Maharashtra	0	0.37	8.01	28.94	62.62	8
Sikkim		30.22	33.42	0.01		0
Goa		5.29	92.29	2.35	0.07	1
Bihar		0.4	6.82	67.01	25.73	1
Jammu and Kashmir		0.03	5.86	93.15	0.96	0
Puducherry		0.03	1.68	46.27	52.02	75
Uttarakhand		0.02	12.26	78.85	8.86	0
Punjab		0.01	0.76	15.47	82.87	0
Gujarat		0	0.4	23.38	71.15	14
Uttar Pradesh		0	0.03	63.87	36.1	7
Ladakh			0.2	18.47	81.24	0
Rajasthan			0	2.96	81.24	4
Delhi					100	15
Andaman and Nicobar Islands						1
Arunachal Pradesh						0
Chandigarh						0
Dadra and Nagar Haveli						0
Daman and Diu						0
Lakshadweep						0
Meghalaya						0
Mizoram						0
Nagaland						0
