# Supplementary material for: Missing links of melioidosis in India: a cross-sectional analysis of case reports, agrometeorological and socioeconomic factors
Source: Sci Rep. 2025 Nov 29;15:43237. doi: 10.1038/s41598-025-27178-4 (PMC12680645; doi:10.1038/s41598-025-27178-4)
Supplement: Supplementary file 12 — Supplementary Material 12 [file 41598_2025_27178_MOESM12_ESM.xlsx]

## Sheet: Sheet1
Title: Missing links of melioidosis in India: A cross-sectional analysis of case reports, agrometeorological and socioeconomic factors Journal: Scientific Reports Authors: Shivvrat Jha1,2,3, Manaswini Mittal3, Laxmi R. Prasad4, Somasish Ghosh Dastidar1,3,5, Sahana Shetty3,6, Damodhara Rao Mailapalli7,8, Pooja Kumari9, Harpreet Kaur9, Ranita Ghosh Dastidar1,3,10#, Chiranjay Mukhopadhyay 1,2,3,11#,…
Table S10: State and UT wise maximum temperature (April) along with the total number of Indian melioidosis cases (1953-2023; table S2). All states and UTs were categorized based on the highest mean temperature in April and compared the data with the number of case reports. Six states, Bihar, Andhra Pradesh, Chhattisgarh, Maharashtra, Odisha and Telangana, had the highest mean temperature above 35…
Categorization based on mean temperature	STATES	Temperature (C) range		Number of Cases
		Minimum range	Maximum range
States with >35C highest mean temperature	BIHAR	27.5	37.5	1			Color coding for States and UTs:
	ANDHRA PRADESH	27	35	4			Central
	CHHATTISGARH	30	35	1			North
	MAHARASHTRA	27.5	35	8			Northeast
	ODISHA	27.5	35	129			Coastal
	Telangana	30	35	4			Yellow highlight: State with maximum cases
States with 30C-34C highest mean temperature	GUJARAT	27.5	32.5	14
	JHARKHAND	27.5	32.5	2
	KARNATAKA	27.5	32.5	722
	KERALA	27.5	32.5	127
	MADHYA PRADESH	27.5	32.5	1
	RAJASTHAN	27.5	32.5	1
	TAMIL NADU	27.5	32.5	559
	UTTAR PRADESH	27.5	32.5	7
	WEST BENGAL	25	32.5	19
	DADRA & NAGAR HAVELI	27.5	30	0
	DAMAN & DIU	27.5	30	0
	GOA	27.5	30	1
	MIZORAM	25	30	0
	NCT OF DELHI	27.5	30	15
	PUDUCHERRY	27.5	30	75
	TRIPURA	25	30	0
States with <30C highest mean temperature	ASSAM	<22.5	27.5	7
	CHANDIGARH	25	27.5	0
	HARYANA	25	27.5	0
	MANIPUR	25	27.5	0
	MEGHALAYA	25	27.5	0
	NAGALAND	<22.5	27.5	0
	PUNJAB	25	27.5	0
	SIKKIM	25	27.5	0
	ANDAMAN & NICOBAR ISLANDS	22	25	1
	LAKSHADWEEP	22.5	25	0
	ARUNACHAL PRADESH	<22.5		0
	HIMACHAL PRADESH	<22.5		0
	JAMMU & KASHMIR	<22.5		0
	UTTARAKHAND	<22.5		0
