# Supplementary material for: Missing links of melioidosis in India: a cross-sectional analysis of case reports, agrometeorological and socioeconomic factors
Source: Sci Rep. 2025 Nov 29;15:43237. doi: 10.1038/s41598-025-27178-4 (PMC12680645; doi:10.1038/s41598-025-27178-4)
Supplement: Supplementary file 13 — Supplementary Material 13 [file 41598_2025_27178_MOESM13_ESM.xlsx]

## Sheet: Table 11 a)
Title: Missing links of melioidosis in India: A cross-sectional analysis of case reports, agrometeorological and socioeconomic factors Journal: Scientific Reports Authors: Shivvrat Jha1,2,3, Manaswini Mittal3, Laxmi R. Prasad4, Somasish Ghosh Dastidar1,3,5, Sahana Shetty3,6, Damodhara Rao Mailapalli7,8, Pooja Kumari9, Harpreet Kaur9, Ranita Ghosh Dastidar1,3,10#, Chiranjay Mukhopadhyay 1,2,3,11#,…
Table S11: Melioidosis cases from Udupi reported at Kasturba Hospital, Manipal and precipitation data in Udupi during 2010 to 2023. There are three IMD-Pune raingauge stations in Udupi district. We collected average of precipitation of all three stations for the duration 2010 - 2022. We gathered case report information of patient of this region for the same duration and compared the data.
a) Month-wise number of melioidosis cases with age and gender. * denotes missing of data point.
Year	Month	Age	Gender
2010	June	33	Male
2010	June	53	Male
2010	July	65	Male
2010	July	41	Male
2010	July	72	Female
2010	July	55	Male
2010	August	54	Male
2010	September	34	Male
2010	September	37	Male
2012	January	36	Male
2012	July	36	Male
2012	July	46	Male
2012	September	60	Male
2012	November	63	Female
2013	June	54	Male
2013	June	47	Female
2013	July	54	Female
2013	July	60	Female
2013	July	58	Male
2013	September	53	Male
2013	November	57	Male
2013	December	55	Male
2013	December	48	Female
2014	January	60	Male
2014	March	3	Female
2014	May	7	Male
2014	June	38	Male
2014	July	78	Male
2014	July	44	Male
2014	August	55	Male
2014	August	55	Male
2014	September	50	Male
2014	September	40	Male
2015	January	71	Male
2015	February	20	Male
2015	April	73	Male
2015	April	40	Male
2015	June	75	Female
2015	June	62	Male
2015	June	49	Male
2015	July	56	Female
2015	August	21	Male
2015	September	40	Male
2015	September	36	Male
2015	September	41	Male
2015	October	51	Male
2015	November	69	Male
2015	December	48	Male
2016	April	64	Male
2016	July	63	Female
2016	July	50	Male
2016	August	42	Male
2016	September	54	Male
2016	September	50	Male
2017	June	65	Male
2017	June	72	Male
2017	June	30	Female
2017	July	30	Male
2017	July	70	Male
2017	July	64	Male
2017	August	55	Female
2017	August	30	Male
2017	September	*	Male
2017	November	64	Female
2018	January	64	Male
2018	February	56	Male
2018	March	52	Male
2018	May	39	Male
2018	June	40	Male
2018	June	49	Female
2018	June	83	Male
2018	June	55	Female
2018	June	50	Female
2018	July	50	Male
2018	July	58	Female
2018	July	18	Male
2018	July	75	Female
2018	July	51	Male
2018	July	52	Male
2018	August	42	Male
2018	August	65	Male
2018	August	58	Male
2018	September	45	Male
2018	October	42	Male
2018	October	56	Male
2018	October	44	Male
2018	December	57	Male
2018	December	42	Male
2019	February	48	Female
2019	March	75	Male
2019	May	15	Female
2019	June	37	Male
2019	June	61	Male
2019	July	57	Male
2019	July	58	Female
2019	July	27	Female
2019	August	70	Female
2019	August	44	Female
2019	August	64	Male
2019	September	48	Male
2019	September	24	Male
2019	September	64	Male
2019	October	32	Female
2019	November	18	Male
2020	February	62	Female
2020	April	69	Male
2020	May	70	Female
2020	June	50	Male
2020	July	67	Male
2020	July	63	Male
2020	August	19	Male
2020	September	56	Female
2020	October	77	Male
2020	October	68	Male
2020	October	43	Male
2020	December	54	Female
2021	June	48	Female
2021	June	30	Male
2021	June	47	Male
2021	July	50	Male
2021	July	31	Male
2021	July	10	Male
2021	September	45	Male
2021	November	51	Male
2021	December	21	Female
2021	December	40	Male
2022	November	28	Male
2023	May	53	Male
2023	July	66	Male
2023	July	65	Male
2023	July	58	Female
2023	July	56	Female
2023	July	31	Male
2023	July	48	Male
2023	July	51	Male
2023	September	51	Male
2023	October	58	Female
2023	October	48	Male
2023	December	71	Male

## Sheet: Table 11 b)
Table S11: Melioidosis cases from Udupi reported at Kasturba Hospital, Manipal and precipitation data in Udupi during 2010 to 2023. There are three IMD-Pune raingauge stations in Udupi district. We collected average of precipitation of all three stations for the duration 2010 - 2022. We gathered case report information of patient of this region for the same duration and compared the data.
b) Annual number of melioidosis cases with age and gender and annual rainfall (mm) data of Udupi.
Year	No. of cases	Annual Rainfall (mm)
2010	9	4963.6
2012	5	4452.4
2013	9	4852.5
2014	10	4159
2015	15	3819.3
2016	6	3399.7
2017	10	4093.7
2018	24	4636.1
2019	16	5245.3
2020	12	5454.9
2021	10	4702.5
2022	1	4535
2023	12	3525

## Sheet: Table 11 c)
Table S11: Melioidosis cases from Udupi reported at Kasturba Hospital, Manipal and precipitation data in Udupi during 2010 to 2023. There are three IMD-Pune raingauge stations in Udupi district. We collected average of precipitation of all three stations for the duration 2010 - 2022. We gathered case report information of patient of this region for the same duration and compared the data.
c) Month-wise number of melioidosis cases with month-wise average rainfall (mm) data of Udupi.
Month	No. of cases	Month-wise average rainfall (mm)
January	4	0
February	4	0
March	3	9.5
April	4	62.4333
May	5	221.2
June	22	1065.05
July	38	1313.65
August	14	1205.16
September	19	573.45
October	10	410.125
November	7	186.133
December	9	8.95
