# Supplementary material for: Missing links of melioidosis in India: a cross-sectional analysis of case reports, agrometeorological and socioeconomic factors
Source: Sci Rep. 2025 Nov 29;15:43237. doi: 10.1038/s41598-025-27178-4 (PMC12680645; doi:10.1038/s41598-025-27178-4)
Supplement: Supplementary file 15 — Supplementary Material 15 [file 41598_2025_27178_MOESM15_ESM.xlsx]

## Sheet: Table S13a
Title: Missing links of melioidosis in India: A cross-sectional analysis of case reports, agrometeorological and socioeconomic factors Journal: Scientific Reports Authors: Shivvrat Jha1,2,3, Manaswini Mittal3, Laxmi R. Prasad4, Somasish Ghosh Dastidar1,3,5, Sahana Shetty3,6, Damodhara Rao Mailapalli7,8, Pooja Kumari9, Harpreet Kaur9, Ranita Ghosh Dastidar1,3,10#, Chiranjay Mukhopadhyay 1,2,3,11#,…
Table S13 a): "Melioidosis checklist index" for the melioidosis case reporting.
	Note: Probability score is given based on our limited dataset of this work. This table must be updated every year to create a better prediction probability model.
S. No.	Parameters	Range and subranges		Probability	Remarks for the probability
1	Age	>55		Yes (Moderate)	Based on our limited datase, which needs further validation.
		40-55		Yes (Very High)	Based on our limited datase, which needs further validation.
		<40		Yes (Moderate)	Based on our limited datase, which needs further validation.
2	Gender
		Male		High	Based on our limited datase, which needs further validation.
		Female		Moderate	Based on our limited datase, which needs further validation.
3	Pregnant
4	Presence of pneumonia like symptoms
5	Patient history
	History of melioidosis
6	Melioidosis reported in	community
		Family
		Relative/Neighbour
7	Have come in contact with person having melioidosis
8	Have come in contact with cattle having glander/melioidosis
9	Residential area	Rural		Yes	Based on published information mentioned this article.
		Urban		Moderate	Based on published information mentioned this article.
		Near water body		Yes	Based on published information mentioned this article.
		Inland
10	Occupation
		Farmer		Yes	Based on our limited datase, which needs further validation.
		Fisherman		Low	Based on our limited datase, which needs further validation.
		Military
		Labourer
		Soil contracter
		Cattle farming
11	Recent history of travel
		Coastal area		Yes	Based on our limited datase, which needs further validation; And, Based on our limited datase, which needs further validation.
		Forest
		Farmland other than paddy
		Paddy field		Yes	Based on our limited datase, which needs further validation; And, Based on our limited datase, which needs further validation.
		States endemic to melioidosis
		Area with moist soil and high humidity		Yes	Based on published information mentioned this article.
		Cattle farm
11	Fever
		>1week
		>2week
		>1month
12	Cough
13	Sneezing
14	Breathing problem
15	Body pain
		Throat pain
		Chest pain
		Joint pain
		Abdomen pain
16	Duration of pain	<24 hours
		>1week
		>2week
		>1month
	Headache	Frequently
		>1week
		>2week
		>1month
18	Patient History	DM
		Hypertension
		Other comorbidity
19	Family history	DM
		Hypertension
		Other comorbidity
20	Newly detected	DM
		Hypertension
		Other comorbidity
21	Immunodeficiency	Genetic
		Recently developed
		Having for long time
22	Risk factors	Alcohol
		Smoking
		Tobacco
		Steroid
		Other
23	Other diseases as risk factors	CAD
		CKD
		CLD
		Lung disease
		Malignancy
		HIV
		Others
24	History of medication	Self
		AI
		Pharmacy
		Local clinic
		Hospital
		Others

## Sheet: Table S13b
Table S13 b): Melioidosis probability factors in Indian states and UTs based on the analysis of case reports and other factors studied in this work.
	Note: Probability score is given based on our limited dataset of this work. This table must be updated every year to create a better prediction probability model.
States and Uts	High number of cases	High and medium rainfall receiving states	High and medium level Diabetic pupulation state	High and medium level of rural population	Large medium range rice/paddy growing land area
KARNATAKA	*	*	*	*	*
TAMIL NADU	*		*	*	*
ODISHA	*	*	*	*	*
KERALA	*	*		*
PUDUCHERRY	*	*
GUJARAT			*	*
WEST BENGAL		*	*	*	*
MAHARASHTRA		*	*	*	*
NCT OF DELHI			*	*
ANDHRA PRADESH		*	*	*	*
Telangana		*	*	*	*
ASSAM		*	*	*	*
ANDAMAN & NICOBAR ISLANDS		*				NA - Data not available.
BIHAR		*	*	*	*
CHHATTISGARH		*	*	*	*
GOA		*
MADHYA PRADESH		*	*	*	*
RAJASTHAN			*	*
ARUNACHAL PRADESH		*
CHANDIGARH			NA	NA	*
DADRA & NAGAR HAVELI		*
DAMAN & DIU		*
HARYANA			*	*	*
HIMACHAL PRADESH		*		*
JAMMU & KASHMIR		*		*
JHARKHAND		*	*	*	*
LAKSHADWEEP		*
MANIPUR		*
MEGHALAYA		*
MIZORAM		*
NAGALAND		*
PUNJAB			*	*	*
SIKKIM		*
TRIPURA		*
UTTAR PRADESH			*	*	*
UTTARAKHAND		*	*	*
